# Supplementary material for: The metazoan landscape of mitochondrial DNA gene order and content is shaped by selection and affects mitochondrial transcription
Source: Commun Biol. 2023 Jan 23;6:93. doi: 10.1038/s42003-023-04471-4 (PMC9871016; doi:10.1038/s42003-023-04471-4)
Supplement: Supplementary file 4 — Supplementary Data S1 [file 42003_2023_4471_MOESM4_ESM.xlsx]

## Sheet: S2
Organism	Accession	Genus	Family	Order	Class	Phylum
Acropora aculeus	NC_029251.1	Acropora	Acroporidae	Scleractinia	Anthozoa	Cnidaria
Acropora aspera	NC_022827.1	Acropora	Acroporidae	Scleractinia	Anthozoa	Cnidaria
Acropora digitifera	NC_022830.1	Acropora	Acroporidae	Scleractinia	Anthozoa	Cnidaria
Acropora divaricata	NC_022832.1	Acropora	Acroporidae	Scleractinia	Anthozoa	Cnidaria
Acropora florida	NC_022828.1	Acropora	Acroporidae	Scleractinia	Anthozoa	Cnidaria
Acropora horrida	NC_022825.1	Acropora	Acroporidae	Scleractinia	Anthozoa	Cnidaria
Acropora humilis	NC_022823.1	Acropora	Acroporidae	Scleractinia	Anthozoa	Cnidaria
Acropora hyacinthus	NC_022826.1	Acropora	Acroporidae	Scleractinia	Anthozoa	Cnidaria
Acropora muricata	NC_022824.1	Acropora	Acroporidae	Scleractinia	Anthozoa	Cnidaria
Acropora nasuta	NC_022831.1	Acropora	Acroporidae	Scleractinia	Anthozoa	Cnidaria
Acropora robusta	NC_022833.1	Acropora	Acroporidae	Scleractinia	Anthozoa	Cnidaria
Acropora yongei	NC_022829.1	Acropora	Acroporidae	Scleractinia	Anthozoa	Cnidaria
Actinia equina	NC_039929.1	Actinia	Actiniidae	Actiniaria	Anthozoa	Cnidaria
Actinia tenebrosa	NC_044902.1	Actinia	Actiniidae	Actiniaria	Anthozoa	Cnidaria
Alicia sansibarensis	NC_027610.1	Alicia	Aliciidae	Actiniaria	Anthozoa	Cnidaria
Alveopora japonica	NC_040136.1	Alveopora	Poritidae	Scleractinia	Anthozoa	Cnidaria
Anemonia majano	NC_037178.1	Anemonia	Actiniidae	Actiniaria	Anthozoa	Cnidaria
Anemonia viridis	NC_037177.1	Anemonia	Actiniidae	Actiniaria	Anthozoa	Cnidaria
Antholoba achates	NC_027611.1	Antholoba	Actinostolidae	Actiniaria	Anthozoa	Cnidaria
Bolocera tuediae	NC_022470.1	Bolocera	Actiniidae	Actiniaria	Anthozoa	Cnidaria
Desmophyllum pertusum	NC_015143.1	Desmophyllum	Caryophylliidae	Scleractinia	Anthozoa	Cnidaria
Diadumene lineata	NC_045515.1	Diadumene	Diadunenidae	Actiniaria	Anthozoa	Cnidaria
Echinophyllia aspera	NC_040169.1	Echinophyllia	Lobophylliidae	Scleractinia	Anthozoa	Cnidaria
Epizoanthus illoricatus	NC_046474.1	Epizoanthus	Epizoanthidae	Zoantharia	Anthozoa	Cnidaria
Exaiptasia diaphana	NC_022265.1	Exaiptasia	Aiptasiidae	Actiniaria	Anthozoa	Cnidaria
Goniopora columna	NC_015643.1	Goniopora	Poritidae	Scleractinia	Anthozoa	Cnidaria
Halcampoides purpureus	NC_027612.1	Halcampoides	Halcampoididae	Actiniaria	Anthozoa	Cnidaria
Hormathia digitata	NC_022471.1	Hormathia	Hormathiidae	Actiniaria	Anthozoa	Cnidaria
Hydrozoanthus gracilis	NC_046400.1	Hydrozoanthus	Hydrozoanthidae	Zoantharia	Anthozoa	Cnidaria
Isosicyonis striata	NC_027613.1	Isosicyonis	Actiniidae	Actiniaria	Anthozoa	Cnidaria
Madracis myriaster	NC_011160.1	Madracis	Pocilloporidae	Scleractinia	Anthozoa	Cnidaria
Microzoanthus occultus	NC_046401.1	Microzoanthus	Microzoanthidae	Zoantharia	Anthozoa	Cnidaria
Montipora efflorescens	NC_040137.1	Montipora	Acroporidae	Scleractinia	Anthozoa	Cnidaria
Myriopathes japonica	NC_027667.1	Myriopathes	Antipathidae	Antipatharia	Anthozoa	Cnidaria
Nanozoanthus harenaceus	NC_046402.1	Nanozoanthus	Nanozoanthidae	Zoantharia	Anthozoa	Cnidaria
Orbicella annularis	NC_007224.1	Orbicella	Merulinidae	Scleractinia	Anthozoa	Cnidaria
Orbicella faveolata	NC_007226.1	Orbicella	Merulinidae	Scleractinia	Anthozoa	Cnidaria
Orbicella franksi	NC_007225.1	Orbicella	Merulinidae	Scleractinia	Anthozoa	Cnidaria
Palythoa heliodiscus	NC_035579.1	Palythoa	Sphenopidae	Zoantharia	Anthozoa	Cnidaria
Palythoa mizigama	NC_046403.1	Palythoa	Sphenopidae	Zoantharia	Anthozoa	Cnidaria
Palythoa mutuki	NC_046404.1	Palythoa	Sphenopidae	Zoantharia	Anthozoa	Cnidaria
Parazoanthus elongatus	NC_046405.1	Parazoanthus	Parazoanthidae	Zoantharia	Anthozoa	Cnidaria
Parazoanthus swiftii	NC_046475.1	Parazoanthus	Parazoanthidae	Zoantharia	Anthozoa	Cnidaria
Phymanthus crucifer	NC_027614.1	Phymanthus	Phymanthidae	Actiniaria	Anthozoa	Cnidaria
Plakina crypta	NC_014885.1	Plakina	Plakinidae	Homosclerophorida	Homoscleromorpha	Porifera
Plakinastrella cf.	NC_010217.1	Plakinastrella	Plakinidae	Homosclerophorida	Homoscleromorpha	Porifera
Pocillopora grandis	NC_009798.1	Pocillopora	Pocilloporidae	Scleractinia	Anthozoa	Cnidaria
Porites fontanesii	NC_037434.1	Porites	Poritidae	Scleractinia	Anthozoa	Cnidaria
Porites harrisoni	NC_037435.1	Porites	Poritidae	Scleractinia	Anthozoa	Cnidaria
Porites lobata	NC_030186.1	Porites	Poritidae	Scleractinia	Anthozoa	Cnidaria
Porites okinawensis	NC_015644.1	Porites	Poritidae	Scleractinia	Anthozoa	Cnidaria
Porites panamensis	NC_024182.1	Porites	Poritidae	Scleractinia	Anthozoa	Cnidaria
Rhodactis sp.	NC_008158.1	Rhodactis	Discosomidae	Corallimorpharia	Anthozoa	Cnidaria
Sagartia ornata	NC_027615.1	Sagartia	Sagartiidae	Actiniaria	Anthozoa	Cnidaria
Sphenopus marsupialis	NC_046406.1	Sphenopus	Sphenopidae	Zoantharia	Anthozoa	Cnidaria
Stylophora pistillata	NC_011162.1	Stylophora	Pocilloporidae	Scleractinia	Anthozoa	Cnidaria
Urticina eques	NC_022469.1	Urticina	Actiniidae	Actiniaria	Anthozoa	Cnidaria
Zoanthus sansibaricus	NC_035578.1	Zoanthus	Zoanthidae	Zoantharia	Anthozoa	Cnidaria
Zoanthus sociatus	NC_046476.1	Zoanthus	Zoanthidae	Zoantharia	Anthozoa	Cnidaria
Polyplacotoma mediterranea	NC_041549.1	Polyplacotoma				Placozoa
Aacanthocnema dobsoni	NC_038132.1	Aacanthocnema	Triozidae	Hemiptera	Insecta	Arthropoda
Abacion magnum	NC_021932.1	Abacion	Callipodidae	Callipodida	Diplopoda	Arthropoda
Abalistes stellaris	NC_011943.1	Abalistes	Balistidae	Tetraodontiformes	Actinopteri	Chordata
Abax parallelepipedus	NC_030592.1	Abax	Carabidae	Coleoptera	Insecta	Arthropoda
Abbottina obtusirostris	NC_026900.1	Abbottina	Gobionidae	Cypriniformes	Actinopteri	Chordata
Abbottina rivularis	NC_023781.1	Abbottina	Gobionidae	Cypriniformes	Actinopteri	Chordata
Abisara fylloides	NC_021746.1	Abisara	Riodinidae	Lepidoptera	Insecta	Arthropoda
Ablennes hians	NC_011180.1	Ablennes	Belonidae	Beloniformes	Actinopteri	Chordata
Aborichthys elongatus	NC_031582.1	Aborichthys	Nemacheilidae	Cypriniformes	Actinopteri	Chordata
Abramis brama	NC_020356.1	Abramis	Leuciscidae	Cypriniformes	Actinopteri	Chordata
Abraxas suspecta	NC_034804.1	Abraxas	Geometridae	Lepidoptera	Insecta	Arthropoda
Abrornis inornata	NC_024726.1	Abrornis	Phylloscopidae	Passeriformes	Aves	Chordata
Abrornis proregulus	NC_037189.1	Abrornis	Phylloscopidae	Passeriformes	Aves	Chordata
Abrota ganga	NC_024404.1	Abrota	Nymphalidae	Lepidoptera	Insecta	Arthropoda
Abrus expansivus	NC_045238.1	Abrus	Cicadellidae	Hemiptera	Insecta	Arthropoda
Abscondita anceyi	NC_039706.1	Abscondita	Lampyridae	Coleoptera	Insecta	Arthropoda
Abscondita terminalis	NC_044776.1	Abscondita	Lampyridae	Coleoptera	Insecta	Arthropoda
Abudefduf bengalensis	NC_041192.1	Abudefduf	Pomacentridae		Actinopteri	Chordata
Acanella arbuscula	NC_011016.2	Acanella	Isididae	Alcyonacea	Anthozoa	Cnidaria
Acanthacorydalis orientalis	NC_023462.1	Acanthacorydalis	Corydalidae	Megaloptera	Insecta	Arthropoda
Acanthaluteres brownii	NC_011947.1	Acanthaluteres	Monacanthidae	Tetraodontiformes	Actinopteri	Chordata
Acanthaphritis unoorum	NC_034344.1	Acanthaphritis	Percophidae	Pempheriformes	Actinopteri	Chordata
Acanthaspis cincticrus	NC_037735.1	Acanthaspis	Reduviidae	Hemiptera	Insecta	Arthropoda
Acanthaspis ruficeps	NC_037369.1	Acanthaspis	Reduviidae	Hemiptera	Insecta	Arthropoda
Acanthis flammea	NC_027285.1	Acanthis	Fringillidae	Passeriformes	Aves	Chordata
Acanthobrama persidis	NC_031562.1	Acanthobrama	Leuciscidae	Cypriniformes	Actinopteri	Chordata
Acanthocepola krusensternii	NC_034333.1	Acanthocepola	Cepolidae	Priacanthiformes	Actinopteri	Chordata
Acanthochitona avicula	NC_047426.1	Acanthochitona	Acanthochitonidae	Chitonida	Polyplacophora	Mollusca
Acanthocobitis botia	NC_033958.1	Acanthocobitis	Nemacheilidae	Cypriniformes	Actinopteri	Chordata
Acanthocobitis zonalternans	NC_033959.1	Acanthocobitis	Nemacheilidae	Cypriniformes	Actinopteri	Chordata
Acanthopagrus schlegelii	NC_018553.1	Acanthopagrus	Sparidae	Spariformes	Actinopteri	Chordata
Acanthopagrus schlegelii	NC_040957.1	Acanthopagrus	Sparidae	Spariformes	Actinopteri	Chordata
Acanthoscelides obtectus	NC_035677.1	Acanthoscelides	Chrysomelidae	Coleoptera	Insecta	Arthropoda
Acasta sulcata	NC_029168.1	Acasta	Archaeobalanidae	Sessilia	Hexanauplia	Arthropoda
Accipiter gentilis	NC_011818.1	Accipiter	Accipitridae	Accipitriformes	Aves	Chordata
Accipiter nisus	NC_025580.1	Accipiter	Accipitridae	Accipitriformes	Aves	Chordata
Accipiter trivirgatus	NC_045364.1	Accipiter	Accipitridae	Accipitriformes	Aves	Chordata
Accipiter virgatus	NC_026082.1	Accipiter	Accipitridae	Accipitriformes	Aves	Chordata
Acentrogobius caninus	NC_041193.1	Acentrogobius	Gobiidae	Gobiiformes	Actinopteri	Chordata
Acentrogobius chlorostigmatoides	NC_020346.1	Acentrogobius	Gobiidae	Gobiiformes	Actinopteri	Chordata
Acentrogobius pflaumii	NC_018064.1	Acentrogobius	Gobiidae	Gobiiformes	Actinopteri	Chordata
Acerella muscorum	NC_026675.1	Acerella	Acerentomidae		Protura	Arthropoda
Acerentomon microrhinus	NC_026666.1	Acerentomon	Acerentomidae		Protura	Arthropoda
Aceros waldeni	NC_015085.1	Aceros	Bucerotidae	Bucerotiformes	Aves	Chordata
Acetes chinensis	NC_017600.1	Acetes	Sergestidae	Decapoda	Malacostraca	Arthropoda
Achalinus meiguensis	NC_011576.1	Achalinus	Xenodermatidae	Squamata	Lepidosauria	Chordata
Achalinus rufescens	NC_032085.1	Achalinus	Xenodermatidae	Squamata	Lepidosauria	Chordata
Achalinus spinalis	NC_032084.1	Achalinus	Xenodermatidae	Squamata	Lepidosauria	Chordata
Lissachatina fulica	NC_024601.1	Lissachatina	Achatinidae	Stylommatophora	Gastropoda	Mollusca
Achatinella mustelina	NC_030190.1	Achatinella	Achatinellidae	Stylommatophora	Gastropoda	Mollusca
Acheilognathus barbatus	NC_026872.1	Acheilognathus	Acheilognathidae	Cypriniformes	Actinopteri	Chordata
Acheilognathus chankaensis	NC_023101.1	Acheilognathus	Acheilognathidae	Cypriniformes	Actinopteri	Chordata
Acheilognathus gracilis	NC_028416.1	Acheilognathus	Acheilognathidae	Cypriniformes	Actinopteri	Chordata
Acheilognathus majusculus	NC_028736.1	Acheilognathus	Acheilognathidae	Cypriniformes	Actinopteri	Chordata
Acheilognathus meridianus	NC_031152.1	Acheilognathus	Acheilognathidae	Cypriniformes	Actinopteri	Chordata
Acheilognathus omeiensis	NC_037404.1	Acheilognathus	Acheilognathidae	Cypriniformes	Actinopteri	Chordata
Acheilognathus rhombeus	NC_028433.1	Acheilognathus	Acheilognathidae	Cypriniformes	Actinopteri	Chordata
Acheilognathus tonkinensis	NC_042407.1	Acheilognathus	Acheilognathidae	Cypriniformes	Actinopteri	Chordata
Achirus lineatus	NC_023768.1	Achirus	Achiridae	Pleuronectiformes	Actinopteri	Chordata
Acholotermes chirotus	NC_034135.1	Acholotermes	Termitidae	Blattodea	Insecta	Arthropoda
Aciculitermes aciculatus	NC_034089.1	Aciculitermes	Termitidae	Blattodea	Insecta	Arthropoda
Aciculitermes maymyoensis	NC_034107.1	Aciculitermes	Termitidae	Blattodea	Insecta	Arthropoda
Acidnotermes praus	NC_034122.1	Acidnotermes	Termitidae	Blattodea	Insecta	Arthropoda
Acipenser baerii	NC_017603.1	Acipenser	Acipenseridae	Acipenseriformes	Actinopteri	Chordata
Acipenser brevirostrum	NC_032715.1	Acipenser	Acipenseridae	Acipenseriformes	Actinopteri	Chordata
Acipenser fulvescens	NC_030325.1	Acipenser	Acipenseridae	Acipenseriformes	Actinopteri	Chordata
Acipenser gueldenstaedtii	NC_012576.1	Acipenser	Acipenseridae	Acipenseriformes	Actinopteri	Chordata
Acipenser gueldenstaedtii	NC_036675.1	Acipenser	Acipenseridae	Acipenseriformes	Actinopteri	Chordata
Acipenser medirostris	NC_028405.1	Acipenser	Acipenseridae	Acipenseriformes	Actinopteri	Chordata
Acipenser mikadoi	NC_031188.1	Acipenser	Acipenseridae	Acipenseriformes	Actinopteri	Chordata
Acipenser nudiventris	NC_030344.1	Acipenser	Acipenseridae	Acipenseriformes	Actinopteri	Chordata
Acipenser oxyrinchus	NC_028290.1	Acipenser	Acipenseridae	Acipenseriformes	Actinopteri	Chordata
Acipenser ruthenus	NC_022453.1	Acipenser	Acipenseridae	Acipenseriformes	Actinopteri	Chordata
Acipenser schrenckii	NC_021757.1	Acipenser	Acipenseridae	Acipenseriformes	Actinopteri	Chordata
Acipenser schrenckii	NC_027522.1	Acipenser	Acipenseridae	Acipenseriformes	Actinopteri	Chordata
Acipenser sinensis	NC_012646.1	Acipenser	Acipenseridae	Acipenseriformes	Actinopteri	Chordata
Acipenser sturio	NC_027417.1	Acipenser	Acipenseridae	Acipenseriformes	Actinopteri	Chordata
Acisoma panorpoides	NC_042689.1	Acisoma	Libellulidae	Odonata	Insecta	Arthropoda
Acizzia uncatoides	NC_038146.1	Acizzia	Psyllidae	Hemiptera	Insecta	Arthropoda
Acleris fimbriana	NC_018754.1	Acleris	Tortricidae	Lepidoptera	Insecta	Arthropoda
Acmaeodera sp.	NC_013580.1	Acmaeodera	Buprestidae	Coleoptera	Insecta	Arthropoda
Acosmetura nigrogeniculata	NC_045212.1	Acosmetura	Tettigoniidae	Orthoptera	Insecta	Arthropoda
Acraea acerata	NC_029498.1	Acraea	Nymphalidae	Lepidoptera	Insecta	Arthropoda
Acraea alcinoe	NC_029511.1	Acraea	Nymphalidae	Lepidoptera	Insecta	Arthropoda
Acraea bonasia	NC_029502.1	Acraea	Nymphalidae	Lepidoptera	Insecta	Arthropoda
Acraea circeis	NC_029500.1	Acraea	Nymphalidae	Lepidoptera	Insecta	Arthropoda
Acraea egina	NC_029497.1	Acraea	Nymphalidae	Lepidoptera	Insecta	Arthropoda
Acraea epaea	NC_029506.1	Acraea	Nymphalidae	Lepidoptera	Insecta	Arthropoda
Acraea jodutta	NC_029496.1	Acraea	Nymphalidae	Lepidoptera	Insecta	Arthropoda
Acraea kalinzu	NC_029514.1	Acraea	Nymphalidae	Lepidoptera	Insecta	Arthropoda
Acraea lycoa	NC_029508.1	Acraea	Nymphalidae	Lepidoptera	Insecta	Arthropoda
Acraea parrhasia	NC_029512.1	Acraea	Nymphalidae	Lepidoptera	Insecta	Arthropoda
Acraea penelope	NC_029505.1	Acraea	Nymphalidae	Lepidoptera	Insecta	Arthropoda
Acraea perenna	NC_029507.1	Acraea	Nymphalidae	Lepidoptera	Insecta	Arthropoda
Acraea pharsalus	NC_029501.1	Acraea	Nymphalidae	Lepidoptera	Insecta	Arthropoda
Acraea poggei	NC_029504.1	Acraea	Nymphalidae	Lepidoptera	Insecta	Arthropoda
Acraea polis	NC_029509.1	Acraea	Nymphalidae	Lepidoptera	Insecta	Arthropoda
Acraea rogersi	NC_029503.1	Acraea	Nymphalidae	Lepidoptera	Insecta	Arthropoda
Acraea serena	NC_029510.1	Acraea	Nymphalidae	Lepidoptera	Insecta	Arthropoda
Acraea vestalis	NC_029513.1	Acraea	Nymphalidae	Lepidoptera	Insecta	Arthropoda
Acraea zetes	NC_029499.1	Acraea	Nymphalidae	Lepidoptera	Insecta	Arthropoda
Acratocnus ye	NC_042752.1	Acratocnus	Megalonychidae	Pilosa	Mammalia	Chordata
Acreichthys tomentosus	NC_011950.1	Acreichthys	Monacanthidae	Tetraodontiformes	Actinopteri	Chordata
Acrida willemsei	NC_011303.1	Acrida	Acrididae	Orthoptera	Insecta	Arthropoda
Acridotheres cristatellus	NC_015613.1	Acridotheres	Sturnidae	Passeriformes	Aves	Chordata
Acridotheres tristis	NC_015195.1	Acridotheres	Sturnidae	Passeriformes	Aves	Chordata
Acrocephalus orientalis	NC_046418.1	Acrocephalus	Sylviidae	Passeriformes	Aves	Chordata
Acrocheilus alutaceus	NC_033927.1	Acrocheilus	Leuciscidae	Cypriniformes	Actinopteri	Chordata
Acroneuria hainana	NC_026104.1	Acroneuria	Perlidae	Plecoptera	Insecta	Arthropoda
Acropora valida	NC_042742.1	Acropora	Acroporidae	Scleractinia	Anthozoa	Cnidaria
Acropyga fuhrmanni	NC_046421.1	Acropyga	Formicidae	Hymenoptera	Insecta	Arthropoda
Acropyga goeldii	NC_046420.1	Acropyga	Formicidae	Hymenoptera	Insecta	Arthropoda
Acropyga guianensis	NC_046422.1	Acropyga	Formicidae	Hymenoptera	Insecta	Arthropoda
Acropyga kinomurai	NC_046423.1	Acropyga	Formicidae	Hymenoptera	Insecta	Arthropoda
Acropyga myops	NC_046424.1	Acropyga	Formicidae	Hymenoptera	Insecta	Arthropoda
Acropyga pallida	NC_046425.1	Acropyga	Formicidae	Hymenoptera	Insecta	Arthropoda
Acropyga panamensis	NC_046426.1	Acropyga	Formicidae	Hymenoptera	Insecta	Arthropoda
Acropyga sauteri	NC_046398.1	Acropyga	Formicidae	Hymenoptera	Insecta	Arthropoda
Acropyga smithii	NC_046399.1	Acropyga	Formicidae	Hymenoptera	Insecta	Arthropoda
Acrossocheilus barbodon	NC_022184.1	Acrossocheilus	Cyprinidae	Cypriniformes	Actinopteri	Chordata
Acrossocheilus beijiangensis	NC_028206.1	Acrossocheilus	Cyprinidae	Cypriniformes	Actinopteri	Chordata
Acrossocheilus fasciatus	NC_023378.1	Acrossocheilus	Cyprinidae	Cypriniformes	Actinopteri	Chordata
Acrossocheilus hemispinus	NC_022183.1	Acrossocheilus	Cyprinidae	Cypriniformes	Actinopteri	Chordata
Acrossocheilus iridescens	NC_031551.1	Acrossocheilus	Cyprinidae	Cypriniformes	Actinopteri	Chordata
Acrossocheilus jishouensis	NC_034917.1	Acrossocheilus	Cyprinidae	Cypriniformes	Actinopteri	Chordata
Acrossocheilus kreyenbergii	NC_024844.1	Acrossocheilus	Cyprinidae	Cypriniformes	Actinopteri	Chordata
Acrossocheilus longipinnis	NC_047455.1	Acrossocheilus	Cyprinidae	Cypriniformes	Actinopteri	Chordata
Acrossocheilus monticola	NC_022145.1	Acrossocheilus	Cyprinidae	Cypriniformes	Actinopteri	Chordata
Acrossocheilus paradoxus	NC_029453.1	Acrossocheilus	Cyprinidae	Cypriniformes	Actinopteri	Chordata
Acrossocheilus parallens	NC_026973.1	Acrossocheilus	Cyprinidae	Cypriniformes	Actinopteri	Chordata
Acrossocheilus spinifer	NC_034918.1	Acrossocheilus	Cyprinidae	Cypriniformes	Actinopteri	Chordata
Acrossocheilus stenotaeniatus	NC_024934.1	Acrossocheilus	Cyprinidae	Cypriniformes	Actinopteri	Chordata
Acrossocheilus wenchowensis	NC_020145.1	Acrossocheilus	Cyprinidae	Cypriniformes	Actinopteri	Chordata
Acrossocheilus wuyiensis	NC_034919.1	Acrossocheilus	Cyprinidae	Cypriniformes	Actinopteri	Chordata
Acrossocheilus yunnanensis	NC_028527.1	Acrossocheilus	Cyprinidae	Cypriniformes	Actinopteri	Chordata
Actias luna	NC_045899.1	Actias	Saturniidae	Lepidoptera	Insecta	Arthropoda
Actias selene	NC_018133.1	Actias	Saturniidae	Lepidoptera	Insecta	Arthropoda
Acyrthosiphon pisum	NC_011594.1	Acyrthosiphon	Aphididae	Hemiptera	Insecta	Arthropoda
Addax nasomaculatus	NC_020674.1	Addax	Bovidae	Artiodactyla	Mammalia	Chordata
Adelium sp.	NC_013554.1	Adelium	Tenebrionidae	Coleoptera	Insecta	Arthropoda
Adelpha bredowii	NC_039885.1	Adelpha	Nymphalidae	Lepidoptera	Insecta	Arthropoda
Adelpha ethelda	NC_039858.1	Adelpha	Nymphalidae	Lepidoptera	Insecta	Arthropoda
Adelpha iphiclus	NC_039696.1	Adelpha	Nymphalidae	Lepidoptera	Insecta	Arthropoda
Adelphocoris fasciaticollis	NC_023796.1	Adelphocoris	Miridae	Hemiptera	Insecta	Arthropoda
Adelphocoris lineolatus	NC_027143.1	Adelphocoris	Miridae	Hemiptera	Insecta	Arthropoda
Adelphocoris nigritylus	NC_027144.1	Adelphocoris	Miridae	Hemiptera	Insecta	Arthropoda
Adhemarius dariensis	NC_046728.1	Adhemarius	Sphingidae	Lepidoptera	Insecta	Arthropoda
Adhemarius dentoni	NC_046713.1	Adhemarius	Sphingidae	Lepidoptera	Insecta	Arthropoda
Adoxophyes orana	NC_021396.1	Adoxophyes	Tortricidae	Lepidoptera	Insecta	Arthropoda
Adrisa magna	NC_042429.1	Adrisa	Cydnidae	Hemiptera	Insecta	Arthropoda
Aedeomyia squamipennis	NC_044647.1	Aedeomyia	Culicidae	Diptera	Insecta	Arthropoda
Aedes koreicus	NC_046946.1	Aedes	Culicidae	Diptera	Insecta	Arthropoda
Aedes notoscriptus	NC_025473.1	Aedes	Culicidae	Diptera	Insecta	Arthropoda
Aegista aubryana	NC_029419.1	Aegista	Bradybaenidae	Stylommatophora	Gastropoda	Mollusca
Aegista diversifamilia	NC_027584.1	Aegista	Bradybaenidae	Stylommatophora	Gastropoda	Mollusca
Aegithalos bonvaloti	NC_024267.1	Aegithalos	Aegithalidae	Passeriformes	Aves	Chordata
Aegithalos fuliginosus	NC_024266.1	Aegithalos	Aegithalidae	Passeriformes	Aves	Chordata
Aegithalos glaucogularis	NC_024268.1	Aegithalos	Aegithalidae	Passeriformes	Aves	Chordata
Aegorhinus superciliosus	NC_027577.1	Aegorhinus	Curculionidae	Coleoptera	Insecta	Arthropoda
Aegosoma sinicum	NC_038089.1	Aegosoma	Cerambycidae	Coleoptera	Insecta	Arthropoda
Aegotheles cristatus	NC_011718.2	Aegotheles	Aegothelidae	Caprimulgiformes	Aves	Chordata
Aeluroscalabotes felinus	NC_035150.1	Aeluroscalabotes	Gekkonidae	Squamata	Lepidosauria	Chordata
Aelurostrongylus abstrusus	NC_019571.1	Aelurostrongylus	Angiostrongylidae	Strongylida	Chromadorea	Nematoda
Aenasius arizonensis	NC_045852.1	Aenasius	Encyrtidae	Hymenoptera	Insecta	Arthropoda
Aeneator elegans	NC_039120.1	Aeneator	Buccinidae	Neogastropoda	Gastropoda	Mollusca
Aeneator recens	NC_039122.1	Aeneator	Buccinidae	Neogastropoda	Gastropoda	Mollusca
Aeneolamia contigua	NC_025495.1	Aeneolamia	Cercopidae	Hemiptera	Insecta	Arthropoda
Aeolesthes oenochrous	NC_025243.1	Aeolesthes	Cerambycidae	Coleoptera	Insecta	Arthropoda
Aepyceros melampus	NC_020675.1	Aepyceros	Bovidae	Artiodactyla	Mammalia	Chordata
Aequidens metae	NC_033544.1	Aequidens	Cichlidae	Cichliformes	Actinopteri	Chordata
Aeschyntelus notatus	NC_012446.1	Aeschyntelus	Rhopalidae	Hemiptera	Insecta	Arthropoda
Aesopia cornuta	NC_021969.1	Aesopia	Soleidae	Pleuronectiformes	Actinopteri	Chordata
Aethaloperca rogaa	NC_022141.1	Aethaloperca	Serranidae	Perciformes	Actinopteri	Chordata
Aethia cristatella	NC_045517.1	Aethia	Alcidae	Charadriiformes	Aves	Chordata
Aethina tumida	NC_036104.1	Aethina	Nitidulidae	Coleoptera	Insecta	Arthropoda
Aethopyga gouldiae	NC_027241.1	Aethopyga	Nectariniidae	Passeriformes	Aves	Chordata
Aetobatus flagellum	NC_022837.1	Aetobatus	Myliobatidae	Myliobatiformes	Chondrichthyes	Chordata
Agamermis sp.	NC_008231.1	Agamermis	Mermithidae	Mermithida	Enoplea	Nematoda
Agapornis lilianae	NC_045369.1	Agapornis	Psittacidae	Psittaciformes	Aves	Chordata
Agapornis nigrigenis	NC_045367.1	Agapornis	Psittacidae	Psittaciformes	Aves	Chordata
Agapornis pullarius	NC_045368.1	Agapornis	Psittacidae	Psittaciformes	Aves	Chordata
Agapornis roseicollis	NC_011708.1	Agapornis	Psittacidae	Psittaciformes	Aves	Chordata
Agasicles hygrophila	NC_028332.1	Agasicles	Chrysomelidae	Coleoptera	Insecta	Arthropoda
Agelaius phoeniceus	NC_018801.1	Agelaius	Icteridae	Passeriformes	Aves	Chordata
Agelas schmidti	NC_010213.1	Agelas	Agelasidae	Agelasida	Demospongiae	Porifera
Agelena silvatica	NC_033971.1	Agelena	Agelenidae	Araneae	Arachnida	Arthropoda
Ageneiosus pardalis	NC_026717.1	Ageneiosus	Auchenipteridae	Siluriformes	Actinopteri	Chordata
Agkistrodon contortrix	NC_035638.1	Agkistrodon	Viperidae	Squamata	Lepidosauria	Chordata
Aglaiogyrodactylus forficulatus	NC_030339.1	Aglaiogyrodactylus	Gyrodactylidae	Gyrodactylidea	Monogenea	Platyhelminthes
Aglaomorpha histrio	NC_037512.1	Aglaomorpha	Erebidae	Lepidoptera	Insecta	Arthropoda
Agnathotermes crassinasus	NC_034025.1	Agnathotermes	Termitidae	Blattodea	Insecta	Arthropoda
Agonostomus monticola	NC_017876.1	Agonostomus	Mugilidae	Mugiliformes	Actinopteri	Chordata
Agramma hupehanum	NC_037146.1	Agramma	Tingidae	Hemiptera	Insecta	Arthropoda
Agrilus planipennis	NC_030758.1	Agrilus	Buprestidae	Coleoptera	Insecta	Arthropoda
Agrotis ipsilon	NC_022185.1	Agrotis	Noctuidae	Lepidoptera	Insecta	Arthropoda
Agrotis segetum	NC_022689.1	Agrotis	Noctuidae	Lepidoptera	Insecta	Arthropoda
Ahamus yunnanensis	NC_018095.1	Ahamus	Hepialidae	Lepidoptera	Insecta	Arthropoda
Ailia coila	NC_046497.1	Ailia	Schilbeidae	Siluriformes	Actinopteri	Chordata
Aiolocaria hexaspilota	NC_042417.1	Aiolocaria	Coccinellidae	Coleoptera	Insecta	Arthropoda
Aiolopus thalassinus	NC_034674.1	Aiolopus	Acrididae	Orthoptera	Insecta	Arthropoda
Aix galericulata	NC_023969.1	Aix	Anatidae	Anseriformes	Aves	Chordata
Akialoa obscura	NC_031349.1	Akialoa	Fringillidae	Passeriformes	Aves	Chordata
Akodon montensis	NC_025746.1	Akodon	Cricetidae	Rodentia	Mammalia	Chordata
Alauda arvensis	NC_020425.1	Alauda	Alaudidae	Passeriformes	Aves	Chordata
Alaudala cheleensis	NC_046419.1	Alaudala	Alaudidae	Passeriformes	Aves	Chordata
Albulichthys albuloides	NC_031557.1	Albulichthys	Cyprinidae	Cypriniformes	Actinopteri	Chordata
Alburnus istanbulensis	NC_019574.1	Alburnus	Leuciscidae	Cypriniformes	Actinopteri	Chordata
Alburnus mossulensis	NC_031573.1	Alburnus	Leuciscidae	Cypriniformes	Actinopteri	Chordata
Alburnus tarichi	NC_019575.1	Alburnus	Leuciscidae	Cypriniformes	Actinopteri	Chordata
Alcedo atthis	NC_035868.1	Alcedo	Alcedinidae	Coraciiformes	Aves	Chordata
Alcelaphus buselaphus	NC_020676.1	Alcelaphus	Bovidae	Artiodactyla	Mammalia	Chordata
Alces alces	NC_020677.1	Alces	Cervidae	Artiodactyla	Mammalia	Chordata
Alcidodes juglans	NC_041669.1	Alcidodes	Curculionidae	Coleoptera	Insecta	Arthropoda
Aldabrachelys gigantea	NC_028438.1	Aldabrachelys	Testudinidae	Testudines		Chordata
Aldrichetta forsteri	NC_017879.1	Aldrichetta	Mugilidae	Mugiliformes	Actinopteri	Chordata
Aldrichina grahami	NC_026996.1	Aldrichina	Calliphoridae	Diptera	Insecta	Arthropoda
Aldrovandia oleosa	NC_039136.1	Aldrovandia	Halosauridae	Notacanthiformes	Actinopteri	Chordata
Alectis ciliaris	NC_025566.1	Alectis	Carangidae	Carangiformes	Actinopteri	Chordata
Alectis indica	NC_037050.1	Alectis	Carangidae	Carangiformes	Actinopteri	Chordata
Alepes djedaba	NC_037049.1	Alepes	Carangidae	Carangiformes	Actinopteri	Chordata
Alepes kleinii	NC_023524.1	Alepes	Carangidae	Carangiformes	Actinopteri	Chordata
Alepocephalus bicolor	NC_011012.1	Alepocephalus	Alepocephalidae	Alepocephaliformes	Actinopteri	Chordata
Aleurocanthus spiniferus	NC_029155.1	Aleurocanthus	Aleyrodidae	Hemiptera	Insecta	Arthropoda
Aleuroglyphus ovatus	NC_023778.1	Aleuroglyphus	Acaridae	Sarcoptiformes	Arachnida	Arthropoda
Algansea lacustris	NC_031565.1	Algansea	Leuciscidae	Cypriniformes	Actinopteri	Chordata
Alicella gigantea	NC_044783.1	Alicella	Alicellidae	Amphipoda	Malacostraca	Arthropoda
Allactaga williamsi	NC_049035.1	Allactaga	Dipodidae	Rodentia	Mammalia	Chordata
Allantus luctifer	NC_024664.1	Allantus	Tenthredinidae	Hymenoptera	Insecta	Arthropoda
Allenopithecus nigroviridis	NC_023965.1	Allenopithecus	Cercopithecidae	Primates	Mammalia	Chordata
Allocarsidara bakeri	NC_038107.1	Allocarsidara	Carsidaridae	Hemiptera	Insecta	Arthropoda
Allocebus trichotis	NC_035631.1	Allocebus	Cheirogaleidae	Primates	Mammalia	Chordata
Allochrocebus lhoesti	NC_023962.1	Allochrocebus	Cercopithecidae	Primates	Mammalia	Chordata
Allodontermes schultzei	NC_034079.1	Allodontermes	Termitidae	Blattodea	Insecta	Arthropoda
Allonautilus scrobiculatus	NC_026997.1	Allonautilus	Nautilidae	Nautilida	Cephalopoda	Mollusca
Allorhynchium sp.	NC_048881.1	Allorhynchium	Vespidae	Hymenoptera	Insecta	Arthropoda
Allorhynchium sp.	NC_048882.1	Allorhynchium	Vespidae	Hymenoptera	Insecta	Arthropoda
Alopecoenas salamonis	NC_031871.1	Alopecoenas	Columbidae	Columbiformes	Aves	Chordata
Alopias pelagicus	NC_022822.1	Alopias	Alopiidae	Lamniformes	Chondrichthyes	Chordata
Alopias superciliosus	NC_021443.1	Alopias	Alopiidae	Lamniformes	Chondrichthyes	Chordata
Alosa aestivalis	NC_037017.1	Alosa	Clupeidae	Clupeiformes	Actinopteri	Chordata
Alosa alabamae	NC_028275.1	Alosa	Clupeidae	Clupeiformes	Actinopteri	Chordata
Alosa mediocris	NC_037016.1	Alosa	Clupeidae	Clupeiformes	Actinopteri	Chordata
Alouatta caraya	NC_021938.1	Alouatta	Atelidae	Primates	Mammalia	Chordata
Alouatta seniculus	NC_027825.1	Alouatta	Atelidae	Primates	Mammalia	Chordata
Alpheus hoplocheles	NC_038068.1	Alpheus	Alpheidae	Decapoda	Malacostraca	Arthropoda
Alpheus inopinatus	NC_041151.1	Alpheus	Alpheidae	Decapoda	Malacostraca	Arthropoda
Alpheus japonicus	NC_038116.1	Alpheus	Alpheidae	Decapoda	Malacostraca	Arthropoda
Alphitobius diaperinus	NC_049092.1	Alphitobius	Tenebrionidae	Coleoptera	Insecta	Arthropoda
Altica cirsicola	NC_042876.1	Altica	Chrysomelidae	Coleoptera	Insecta	Arthropoda
Altica fragariae	NC_042875.1	Altica	Chrysomelidae	Coleoptera	Insecta	Arthropoda
Altica viridicyanea	NC_048472.1	Altica	Chrysomelidae	Coleoptera	Insecta	Arthropoda
Alticorpus geoffreyi	NC_028033.1	Alticorpus	Cichlidae	Cichliformes	Actinopteri	Chordata
Altiverruca navicula	NC_037244.1	Altiverruca	Verrucidae	Sessilia	Hexanauplia	Arthropoda
Alulatettix yunnanensis	NC_018542.1	Alulatettix	Tetrigidae	Orthoptera	Insecta	Arthropoda
Aluterus monoceros	NC_027268.1	Aluterus	Monacanthidae	Tetraodontiformes	Actinopteri	Chordata
Aluterus scriptus	NC_011323.1	Aluterus	Monacanthidae	Tetraodontiformes	Actinopteri	Chordata
Alvinocaris chelys	NC_018778.1	Alvinocaris	Alvinocarididae	Decapoda	Malacostraca	Arthropoda
Alvinocaris longirostris	NC_042497.1	Alvinocaris	Alvinocarididae	Decapoda	Malacostraca	Arthropoda
Alyscotermes kilimandjaricus	NC_034022.1	Alyscotermes	Termitidae	Blattodea	Insecta	Arthropoda
Amalotermes phaeocephalus	NC_034099.1	Amalotermes	Termitidae	Blattodea	Insecta	Arthropoda
Amanses scopas	NC_011952.1	Amanses	Monacanthidae	Tetraodontiformes	Actinopteri	Chordata
Amantis nawai	NC_037203.1	Amantis	Mantidae	Mantodea	Insecta	Arthropoda
Amara communis	NC_036268.1	Amara	Carabidae	Coleoptera	Insecta	Arthropoda
Amarsipus carlsbergi	NC_037474.1	Amarsipus	Amarsipidae	Scombriformes	Actinopteri	Chordata
Amata formosae	NC_021416.1	Amata	Erebidae	Lepidoptera	Insecta	Arthropoda
Amaurornis akool	NC_023982.1	Amaurornis	Rallidae	Gruiformes	Aves	Chordata
Amaurornis phoenicurus	NC_024593.1	Amaurornis	Rallidae	Gruiformes	Aves	Chordata
Amazilia brevirostris	NC_033406.1	Amazilia	Trochilidae	Apodiformes	Aves	Chordata
Amazilia millerii	NC_033405.1	Amazilia	Trochilidae	Apodiformes	Aves	Chordata
Amazilia rondoniae	NC_033404.1	Amazilia	Trochilidae	Apodiformes	Aves	Chordata
Amazilia versicolor	NC_024156.1	Amazilia	Trochilidae	Apodiformes	Aves	Chordata
Amazona aestiva	NC_033336.1	Amazona	Psittacidae	Psittaciformes	Aves	Chordata
Amazona ochrocephala	NC_027840.1	Amazona	Psittacidae	Psittaciformes	Aves	Chordata
Amazona ventralis	NC_034679.1	Amazona	Psittacidae	Psittaciformes	Aves	Chordata
Ambassis gymnocephalus	NC_033497.1	Ambassis	Ambassidae		Actinopteri	Chordata
Ambastaia sidthimunki	NC_027175.1	Ambastaia	Botiidae	Cypriniformes	Actinopteri	Chordata
Ambloplites rupestris	NC_035659.1	Ambloplites	Centrarchidae	Centrarchiformes	Actinopteri	Chordata
Amblychaeturichthys hexanema	NC_029228.1	Amblychaeturichthys	Gobiidae	Gobiiformes	Actinopteri	Chordata
Amblygaster sirm	NC_035064.1	Amblygaster	Clupeidae	Clupeiformes	Actinopteri	Chordata
Amblyglyphidodon curacao	NC_043918.1	Amblyglyphidodon	Pomacentridae		Actinopteri	Chordata
Amblyomma americanum	NC_027609.1	Amblyomma	Ixodidae	Ixodida	Arachnida	Arthropoda
Amblyomma cajennense	NC_020333.1	Amblyomma	Ixodidae	Ixodida	Arachnida	Arthropoda
Amblyomma fimbriatum	NC_017759.1	Amblyomma	Ixodidae	Ixodida	Arachnida	Arthropoda
Amblyomma javanense	NC_043872.1	Amblyomma	Ixodidae	Ixodida	Arachnida	Arthropoda
Amblyomma sculptum	NC_032369.1	Amblyomma	Ixodidae	Ixodida	Arachnida	Arthropoda
Amblypharyngodon mola	NC_043864.1	Amblypharyngodon	Danionidae	Cypriniformes	Actinopteri	Chordata
Amblyraja georgiana	NC_037974.1	Amblyraja	Rajidae	Rajiformes	Chondrichthyes	Chordata
Amblyramphus holosericeus	NC_018802.1	Amblyramphus	Icteridae	Passeriformes	Aves	Chordata
Amblyrhynchichthys truncatus	NC_031519.1	Amblyrhynchichthys	Cyprinidae	Cypriniformes	Actinopteri	Chordata
Amblyrhynchus cristatus	NC_028031.1	Amblyrhynchus	Iguanidae	Squamata	Lepidosauria	Chordata
Amblythyreus gestroi	NC_037733.1	Amblythyreus	Phymatidae	Hemiptera	Insecta	Arthropoda
Ambulyx dohertyi	NC_046714.1	Ambulyx	Sphingidae	Lepidoptera	Insecta	Arthropoda
Ambulyx substrigilis	NC_046715.1	Ambulyx	Sphingidae	Lepidoptera	Insecta	Arthropoda
Ambystoma bishopi	NC_027501.1	Ambystoma	Ambystomatidae	Caudata	Amphibia	Chordata
Ambystoma talpoideum	NC_039182.1	Ambystoma	Ambystomatidae	Caudata	Amphibia	Chordata
Ambystoma tigrinum	NC_006887.1	Ambystoma	Ambystomatidae	Caudata	Amphibia	Chordata
Ameiurus catus	NC_037012.1	Ameiurus	Ictaluridae	Siluriformes	Actinopteri	Chordata
Ameiurus natalis	NC_036391.1	Ameiurus	Ictaluridae	Siluriformes	Actinopteri	Chordata
Ameiurus nebulosus	NC_042499.1	Ameiurus	Ictaluridae	Siluriformes	Actinopteri	Chordata
Amerotyphlops reticulatus	NC_010971.1	Amerotyphlops	Typhlopidae	Squamata	Lepidosauria	Chordata
Amesia sanguiflua	NC_046467.1	Amesia	Zygaenidae	Lepidoptera	Insecta	Arthropoda
Amitermes capito	NC_034038.1	Amitermes	Termitidae	Blattodea	Insecta	Arthropoda
Amitermes dentatus	NC_034075.1	Amitermes	Termitidae	Blattodea	Insecta	Arthropoda
Amitermes meridionalis	NC_034062.1	Amitermes	Termitidae	Blattodea	Insecta	Arthropoda
Amitermes obeuntis	NC_034124.1	Amitermes	Termitidae	Blattodea	Insecta	Arthropoda
Ammodytes americanus	NC_028530.1	Ammodytes	Ammodytidae	Uranoscopiformes	Actinopteri	Chordata
Ammodytes dubius	NC_028529.1	Ammodytes	Ammodytidae	Uranoscopiformes	Actinopteri	Chordata
Ammodytes hexapterus	NC_020461.1	Ammodytes	Ammodytidae	Uranoscopiformes	Actinopteri	Chordata
Ammodytes personatus	NC_021374.1	Ammodytes	Ammodytidae	Uranoscopiformes	Actinopteri	Chordata
Amolops granulosus	NC_044901.1	Amolops	Ranidae	Anura	Amphibia	Chordata
Amolops loloensis	NC_029250.1	Amolops	Ranidae	Anura	Amphibia	Chordata
Amolops mantzorum	NC_024180.1	Amolops	Ranidae	Anura	Amphibia	Chordata
Amolops ricketti	NC_023949.1	Amolops	Ranidae	Anura	Amphibia	Chordata
Amolops wuyiensis	NC_025591.1	Amolops	Ranidae	Anura	Amphibia	Chordata
Amoya chusanensis	NC_020347.1	Amoya	Gobiidae	Gobiiformes	Actinopteri	Chordata
Ampelophaga rubiginosa	NC_035431.1	Ampelophaga	Sphingidae	Lepidoptera	Insecta	Arthropoda
Amphiascoides atopus	NC_023783.1	Amphiascoides	Miraciidae	Harpacticoida	Hexanauplia	Arthropoda
Amphibalanus amphitrite	NC_024525.1	Amphibalanus	Balanidae	Sessilia	Hexanauplia	Arthropoda
Amphigerontia montivaga	NC_036362.1	Amphigerontia	Psocidae	Psocoptera	Insecta	Arthropoda
Amphilophus citrinellus	NC_023827.1	Amphilophus	Cichlidae	Cichliformes	Actinopteri	Chordata
Amphinemura longispina	NC_044748.1	Amphinemura	Nemouridae	Plecoptera	Insecta	Arthropoda
Amphinemura yao	NC_044749.1	Amphinemura	Nemouridae	Plecoptera	Insecta	Arthropoda
Amphioctopus aegina	NC_029702.1	Amphioctopus	Octopodidae	Octopoda	Cephalopoda	Mollusca
Amphioctopus fangsiao	NC_007896.1	Amphioctopus	Octopodidae	Octopoda	Cephalopoda	Mollusca
Amphioctopus marginatus	NC_036351.1	Amphioctopus	Octopodidae	Octopoda	Cephalopoda	Mollusca
Amphiporus formidabilis	NC_023929.1	Amphiporus	Amphiporidae	Monostilifera	Enopla	Nemertea
Amphiprion akallopisos	NC_030590.1	Amphiprion	Pomacentridae		Actinopteri	Chordata
Amphiprion bicinctus	NC_016701.1	Amphiprion	Pomacentridae		Actinopteri	Chordata
Amphiprion clarkii	NC_023967.1	Amphiprion	Pomacentridae		Actinopteri	Chordata
Amphiprion ephippium	NC_030589.1	Amphiprion	Pomacentridae		Actinopteri	Chordata
Amphiprion frenatus	NC_024840.1	Amphiprion	Pomacentridae		Actinopteri	Chordata
Amphiprion perideraion	NC_024841.1	Amphiprion	Pomacentridae		Actinopteri	Chordata
Amphiprion polymnus	NC_023826.1	Amphiprion	Pomacentridae		Actinopteri	Chordata
Amphiprion sebae	NC_030591.1	Amphiprion	Pomacentridae		Actinopteri	Chordata
Amphitetranychus viennensis	NC_032381.1	Amphitetranychus	Tetranychidae	Trombidiformes	Arachnida	Arthropoda
Amphiura digitula	NC_042738.1	Amphiura	Amphiuridae	Ophiurida	Ophiuroidea	Echinodermata
Amphiura sinicola	NC_045938.1	Amphiura	Amphiuridae	Ophiurida	Ophiuroidea	Echinodermata
Amphizoa insolens	NC_036271.1	Amphizoa	Amphizoidae	Coleoptera	Insecta	Arthropoda
Ampithoe lacertosa	NC_045187.1	Ampithoe	Ampithoidae	Amphipoda	Malacostraca	Arthropoda
Amplexidiscus fenestrafer	NC_027101.1	Amplexidiscus	Discosomidae	Corallimorpharia	Anthozoa	Cnidaria
Amplypterus mansoni	NC_046716.1	Amplypterus	Sphingidae	Lepidoptera	Insecta	Arthropoda
Amplypterus panopus	NC_046717.1	Amplypterus	Sphingidae	Lepidoptera	Insecta	Arthropoda
Amyelois transitella	NC_028443.1	Amyelois	Pyralidae	Lepidoptera	Insecta	Arthropoda
Amynthas aspergillus	NC_025292.1	Amynthas	Megascolecidae	Haplotaxida	Clitellata	Annelida
Amynthas carnosus	NC_029863.1	Amynthas	Megascolecidae	Haplotaxida	Clitellata	Annelida
Amynthas corticis	NC_027832.1	Amynthas	Megascolecidae	Haplotaxida	Clitellata	Annelida
Amynthas cucullatus	NC_029866.1	Amynthas	Megascolecidae	Haplotaxida	Clitellata	Annelida
Amynthas gracilis	NC_027258.1	Amynthas	Megascolecidae	Haplotaxida	Clitellata	Annelida
Amynthas hupeiensis	NC_029864.1	Amynthas	Megascolecidae	Haplotaxida	Clitellata	Annelida
Amynthas jiriensis	NC_029879.1	Amynthas	Megascolecidae	Haplotaxida	Clitellata	Annelida
Amynthas longisiphonus	NC_027831.1	Amynthas	Megascolecidae	Haplotaxida	Clitellata	Annelida
Amynthas moniliatus	NC_029872.1	Amynthas	Megascolecidae	Haplotaxida	Clitellata	Annelida
Amynthas morrisi	NC_029865.1	Amynthas	Megascolecidae	Haplotaxida	Clitellata	Annelida
Amynthas pectiniferus	NC_029870.1	Amynthas	Megascolecidae	Haplotaxida	Clitellata	Annelida
Amynthas robustus	NC_029871.1	Amynthas	Megascolecidae	Haplotaxida	Clitellata	Annelida
Amynthas triastriatus	NC_029868.1	Amynthas	Megascolecidae	Haplotaxida	Clitellata	Annelida
Anabas testudineus	NC_024752.1	Anabas	Anabantidae	Anabantiformes	Actinopteri	Chordata
Anabolia bimaculata	NC_036004.1	Anabolia	Limnephilidae	Trichoptera	Insecta	Arthropoda
Anaphothrips obscurus	NC_035510.1	Anaphothrips	Thripidae	Thysanoptera	Insecta	Arthropoda
Anarchias sp.	NC_013613.1	Anarchias	Muraenidae	Anguilliformes	Actinopteri	Chordata
Anarrhichthys ocellatus	NC_044782.1	Anarrhichthys	Anarhichadidae	Perciformes	Actinopteri	Chordata
Anarta trifolii	NC_046049.1	Anarta	Noctuidae	Lepidoptera	Insecta	Arthropoda
Anas acuta	NC_024631.1	Anas	Anatidae	Anseriformes	Aves	Chordata
Anas clypeata	NC_028346.1	Anas	Anatidae	Anseriformes	Aves	Chordata
Anas crecca	NC_022452.1	Anas	Anatidae	Anseriformes	Aves	Chordata
Anas poecilorhyncha	NC_022418.1	Anas	Anatidae	Anseriformes	Aves	Chordata
Anastrangalia sequensi	NC_038090.1	Anastrangalia	Cerambycidae	Coleoptera	Insecta	Arthropoda
Anastrepha fraterculus	NC_034912.1	Anastrepha	Tephritidae	Diptera	Insecta	Arthropoda
Anatis ocellata	NC_036272.1	Anatis	Coccinellidae	Coleoptera	Insecta	Arthropoda
Anaulaciulus koreanus	NC_034656.1	Anaulaciulus	Julidae	Julida	Diplopoda	Arthropoda
Anax imperator	NC_031821.1	Anax	Aeshnidae	Odonata	Insecta	Arthropoda
Anaxandra taurina	NC_042801.1	Anaxandra	Acanthosomatidae	Hemiptera	Insecta	Arthropoda
Anaxarcha zhengi	NC_030268.1	Anaxarcha	Hymenopodidae	Mantodea	Insecta	Arthropoda
Anaxyrus americanus	NC_047224.1	Anaxyrus	Bufonidae	Anura	Amphibia	Chordata
Ancherythroculter kurematsui	NC_029707.1	Ancherythroculter	Xenocyprididae	Cypriniformes	Actinopteri	Chordata
Ancherythroculter lini	NC_027741.1	Ancherythroculter	Xenocyprididae	Cypriniformes	Actinopteri	Chordata
Ancherythroculter nigrocauda	NC_021414.1	Ancherythroculter	Xenocyprididae	Cypriniformes	Actinopteri	Chordata
Ancherythroculter wangi	NC_037405.1	Ancherythroculter	Xenocyprididae	Cypriniformes	Actinopteri	Chordata
Anchistus australis	NC_046034.1	Anchistus	Palaemonidae	Decapoda	Malacostraca	Arthropoda
Anchoviella sp.	NC_014269.1	Anchoviella	Engraulidae	Clupeiformes	Actinopteri	Chordata
Ancylostoma caninum	NC_012309.1	Ancylostoma	Ancylostomatidae	Strongylida	Chromadorea	Nematoda
Ancylostoma ceylanicum	NC_035142.1	Ancylostoma	Ancylostomatidae	Strongylida	Chromadorea	Nematoda
Ancylostoma tubaeforme	NC_034289.1	Ancylostoma	Ancylostomatidae	Strongylida	Chromadorea	Nematoda
Andinoacara pulcher	NC_033547.1	Andinoacara	Cichlidae	Cichliformes	Actinopteri	Chordata
Andinoacara rivulatus	NC_025671.1	Andinoacara	Cichlidae	Cichliformes	Actinopteri	Chordata
Andraca olivacea	NC_038082.1	Andraca	Bombycidae	Lepidoptera	Insecta	Arthropoda
Andraca theae	NC_032694.1	Andraca	Bombycidae	Lepidoptera	Insecta	Arthropoda
Andrena chekiangensis	NC_042768.1	Andrena	Andrenidae	Hymenoptera	Insecta	Arthropoda
Anemonia sulcata	NC_049065.1	Anemonia	Actiniidae	Actiniaria	Anthozoa	Cnidaria
Aneurus similis	NC_030360.1	Aneurus	Aradidae	Hemiptera	Insecta	Arthropoda
Aneurus sublobatus	NC_030361.1	Aneurus	Aradidae	Hemiptera	Insecta	Arthropoda
Angaracris barabensis	NC_025558.1	Angaracris	Acrididae	Orthoptera	Insecta	Arthropoda
Angaracris rhodopa	NC_025946.1	Angaracris	Acrididae	Orthoptera	Insecta	Arthropoda
Angaria delphinus	NC_031860.1	Angaria	Turbinidae	Trochida	Gastropoda	Mollusca
Angaria neglecta	NC_028707.1	Angaria	Turbinidae	Trochida	Gastropoda	Mollusca
Angiostrongylus mackerrasae	NC_046586.1	Angiostrongylus	Angiostrongylidae	Strongylida	Chromadorea	Nematoda
Angiostrongylus malaysiensis	NC_030332.1	Angiostrongylus	Angiostrongylidae	Strongylida	Chromadorea	Nematoda
Angiostrongylus vasorum	NC_018602.1	Angiostrongylus	Angiostrongylidae	Strongylida	Chromadorea	Nematoda
Anguilla australis	NC_006532.1	Anguilla	Anguillidae	Anguilliformes	Actinopteri	Chordata
Anguilla australis	NC_006533.1	Anguilla	Anguillidae	Anguilliformes	Actinopteri	Chordata
Anguilla labiata	NC_006543.1	Anguilla	Anguillidae	Anguilliformes	Actinopteri	Chordata
Anguilla luzonensis	NC_011575.1	Anguilla	Anguillidae	Anguilliformes	Actinopteri	Chordata
Anguis cephallonica	NC_030273.1	Anguis	Anguidae	Squamata	Lepidosauria	Chordata
Anguis colchica	NC_048976.1	Anguis	Anguidae	Squamata	Lepidosauria	Chordata
Anguis fragilis	NC_012431.1	Anguis	Anguidae	Squamata	Lepidosauria	Chordata
Anguis graeca	NC_048977.1	Anguis	Anguidae	Squamata	Lepidosauria	Chordata
Anguis veronensis	NC_048956.1	Anguis	Anguidae	Squamata	Lepidosauria	Chordata
Anhangatermes macarthuri	NC_034092.1	Anhangatermes	Termitidae	Blattodea	Insecta	Arthropoda
Anilius scytale	NC_014343.1	Anilius	Aniliidae	Squamata	Lepidosauria	Chordata
Anindobothrium anacolum	NC_044664.1	Anindobothrium	Phyllobothriidae	Phyllobothriidea	Cestoda	Platyhelminthes
Anisakis berlandi	NC_026023.1	Anisakis	Anisakidae	Rhabditida	Chromadorea	Nematoda
Anisakis pegreffii	NC_034329.1	Anisakis	Anisakidae	Rhabditida	Chromadorea	Nematoda
Anisandrus dispar	NC_036293.1	Anisandrus	Curculionidae	Coleoptera	Insecta	Arthropoda
Annamanum lunulatum	NC_046851.1	Annamanum	Cerambycidae	Coleoptera	Insecta	Arthropoda
Anodontostoma chacunda	NC_021446.1	Anodontostoma	Clupeidae	Clupeiformes	Actinopteri	Chordata
Anoeconeossa unicornuta	NC_038108.1	Anoeconeossa	Aphalaridae	Hemiptera	Insecta	Arthropoda
Anolis punctatus	NC_044125.1	Anolis	Dactyloidae	Squamata	Lepidosauria	Chordata
Anomaloglossus baeobatrachus	NC_030054.1	Anomaloglossus	Dendrobatidae	Anura	Amphibia	Chordata
Anomaloglossus blanci	NC_037857.1	Anomaloglossus	Dendrobatidae	Anura	Amphibia	Chordata
Anomaloglossus degranvillei	NC_037856.1	Anomaloglossus	Dendrobatidae	Anura	Amphibia	Chordata
Anomaloglossus dewynteri	NC_037855.1	Anomaloglossus	Dendrobatidae	Anura	Amphibia	Chordata
Anomaloglossus surinamensis	NC_037854.1	Anomaloglossus	Dendrobatidae	Anura	Amphibia	Chordata
Anomalops katoptron	NC_008128.1	Anomalops	Anomalopidae	Trachichthyiformes	Actinopteri	Chordata
Anomalurus beecrofti	NC_038171.1	Anomalurus	Anomaluridae	Rodentia	Mammalia	Chordata
Anomalurus derbianus	NC_038173.1	Anomalurus	Anomaluridae	Rodentia	Mammalia	Chordata
Anomalurus pelii	NC_038172.1	Anomalurus	Anomaluridae	Rodentia	Mammalia	Chordata
Anomalurus pusillus	NC_038174.1	Anomalurus	Anomaluridae	Rodentia	Mammalia	Chordata
Anopheles aconitus	NC_039540.1	Anopheles	Culicidae	Diptera	Insecta	Arthropoda
Anopheles albertoi	NC_037804.1	Anopheles	Culicidae	Diptera	Insecta	Arthropoda
Anopheles antunesi	NC_037817.1	Anopheles	Culicidae	Diptera	Insecta	Arthropoda
Anopheles arabiensis	NC_028212.1	Anopheles	Culicidae	Diptera	Insecta	Arthropoda
Anopheles argyritarsis	NC_037807.1	Anopheles	Culicidae	Diptera	Insecta	Arthropoda
Anopheles arthuri	NC_037806.1	Anopheles	Culicidae	Diptera	Insecta	Arthropoda
Anopheles atacamensis	NC_037792.1	Anopheles	Culicidae	Diptera	Insecta	Arthropoda
Anopheles atroparvus	NC_028213.1	Anopheles	Culicidae	Diptera	Insecta	Arthropoda
Anopheles bellator	NC_030249.1	Anopheles	Culicidae	Diptera	Insecta	Arthropoda
Anopheles benarrochi	NC_037787.1	Anopheles	Culicidae	Diptera	Insecta	Arthropoda
Anopheles braziliensis	NC_037791.1	Anopheles	Culicidae	Diptera	Insecta	Arthropoda
Anopheles christyi	NC_028214.1	Anopheles	Culicidae	Diptera	Insecta	Arthropoda
Anopheles costai	NC_037794.1	Anopheles	Culicidae	Diptera	Insecta	Arthropoda
Anopheles cracens	NC_020768.1	Anopheles	Culicidae	Diptera	Insecta	Arthropoda
Anopheles cruzii	NC_024740.1	Anopheles	Culicidae	Diptera	Insecta	Arthropoda
Anopheles culicifacies	NC_028216.1	Anopheles	Culicidae	Diptera	Insecta	Arthropoda
Anopheles culicifacies	NC_027502.1	Anopheles	Culicidae	Diptera	Insecta	Arthropoda
Anopheles dirus	NC_036263.1	Anopheles	Culicidae	Diptera	Insecta	Arthropoda
Anopheles epiroticus	NC_028217.1	Anopheles	Culicidae	Diptera	Insecta	Arthropoda
Anopheles evansae	NC_037795.1	Anopheles	Culicidae	Diptera	Insecta	Arthropoda
Anopheles farauti	NC_020770.1	Anopheles	Culicidae	Diptera	Insecta	Arthropoda
Anopheles fluminensis	NC_037818.1	Anopheles	Culicidae	Diptera	Insecta	Arthropoda
Anopheles forattinii	NC_037813.1	Anopheles	Culicidae	Diptera	Insecta	Arthropoda
Anopheles galvaoi	NC_037814.1	Anopheles	Culicidae	Diptera	Insecta	Arthropoda
Anopheles gilesi	NC_037803.1	Anopheles	Culicidae	Diptera	Insecta	Arthropoda
Anopheles goeldii	NC_037810.1	Anopheles	Culicidae	Diptera	Insecta	Arthropoda
Anopheles guarani	NC_037816.1	Anopheles	Culicidae	Diptera	Insecta	Arthropoda
Anopheles hinesorum	NC_020769.1	Anopheles	Culicidae	Diptera	Insecta	Arthropoda
Anopheles homunculus	NC_030248.1	Anopheles	Culicidae	Diptera	Insecta	Arthropoda
Anopheles intermedius	NC_037789.1	Anopheles	Culicidae	Diptera	Insecta	Arthropoda
Anopheles kompi	NC_037827.1	Anopheles	Culicidae	Diptera	Insecta	Arthropoda
Anopheles laneanus	NC_030250.1	Anopheles	Culicidae	Diptera	Insecta	Arthropoda
Anopheles lanei	NC_037799.1	Anopheles	Culicidae	Diptera	Insecta	Arthropoda
Anopheles lutzii	NC_037820.1	Anopheles	Culicidae	Diptera	Insecta	Arthropoda
Anopheles maculatus	NC_028218.1	Anopheles	Culicidae	Diptera	Insecta	Arthropoda
Anopheles marajoara	NC_037788.1	Anopheles	Culicidae	Diptera	Insecta	Arthropoda
Anopheles melas	NC_028219.1	Anopheles	Culicidae	Diptera	Insecta	Arthropoda
Anopheles merus	NC_028220.1	Anopheles	Culicidae	Diptera	Insecta	Arthropoda
Anopheles minimus	NC_028221.1	Anopheles	Culicidae	Diptera	Insecta	Arthropoda
Anopheles minor	NC_037802.1	Anopheles	Culicidae	Diptera	Insecta	Arthropoda
Anopheles nimbus	NC_037811.1	Anopheles	Culicidae	Diptera	Insecta	Arthropoda
Anopheles nr.	NC_037821.1	Anopheles	Culicidae	Diptera	Insecta	Arthropoda
Anopheles oswaldoi	NC_037793.1	Anopheles	Culicidae	Diptera	Insecta	Arthropoda
Anopheles parvus	NC_037805.1	Anopheles	Culicidae	Diptera	Insecta	Arthropoda
Anopheles peryassui	NC_037790.1	Anopheles	Culicidae	Diptera	Insecta	Arthropoda
Anopheles pristinus	NC_037824.1	Anopheles	Culicidae	Diptera	Insecta	Arthropoda
Anopheles pseudotibiamaculatus	NC_037829.1	Anopheles	Culicidae	Diptera	Insecta	Arthropoda
Anopheles punctulatus	NC_028222.1	Anopheles	Culicidae	Diptera	Insecta	Arthropoda
Anopheles rangeli	NC_037786.1	Anopheles	Culicidae	Diptera	Insecta	Arthropoda
Anopheles rondoni	NC_037815.1	Anopheles	Culicidae	Diptera	Insecta	Arthropoda
Anopheles sawyeri	NC_037798.1	Anopheles	Culicidae	Diptera	Insecta	Arthropoda
Anopheles sinensis	NC_028016.1	Anopheles	Culicidae	Diptera	Insecta	Arthropoda
Anopheles splendidus	NC_039397.1	Anopheles	Culicidae	Diptera	Insecta	Arthropoda
Anopheles striatus	NC_037801.1	Anopheles	Culicidae	Diptera	Insecta	Arthropoda
Anopheles strodei	NC_037808.1	Anopheles	Culicidae	Diptera	Insecta	Arthropoda
Anopheles triannulatus	NC_037800.1	Anopheles	Culicidae	Diptera	Insecta	Arthropoda
Anoplocapros lenticularis	NC_011319.1	Anoplocapros	Aracanidae	Tetraodontiformes	Actinopteri	Chordata
Anoplocephala magna	NC_031801.1	Anoplocephala	Anoplocephalidae	Cyclophyllidea	Cestoda	Platyhelminthes
Anoplocephala perfoliata	NC_028425.1	Anoplocephala	Anoplocephalidae	Cyclophyllidea	Cestoda	Platyhelminthes
Anoplocnemis curvipes	NC_035509.1	Anoplocnemis	Coreidae	Hemiptera	Insecta	Arthropoda
Anoplolepis gracilipes	NC_039576.1	Anoplolepis	Formicidae	Hymenoptera	Insecta	Arthropoda
Anoplophora chinensis	NC_029230.1	Anoplophora	Cerambycidae	Coleoptera	Insecta	Arthropoda
Anoplopoma fimbria	NC_018119.1	Anoplopoma	Anoplopomatidae	Perciformes	Actinopteri	Chordata
Anoplotermes janus	NC_034120.1	Anoplotermes	Termitidae	Blattodea	Insecta	Arthropoda
Anoplotermes parvus	NC_034123.1	Anoplotermes	Termitidae	Blattodea	Insecta	Arthropoda
Anoura caudifer	NC_022420.1	Anoura	Phyllostomidae	Chiroptera	Mammalia	Chordata
Anourosorex squamipes	NC_024563.1	Anourosorex	Soricidae	Eulipotyphla	Mammalia	Chordata
Anoxypristis cuspidata	NC_026307.1	Anoxypristis	Pristidae	Pristiformes/Rhiniformes group	Chondrichthyes	Chordata
Anser anser	NC_011196.1	Anser	Anatidae	Anseriformes	Aves	Chordata
Anser cygnoides	NC_023832.1	Anser	Anatidae	Anseriformes	Aves	Chordata
Anser fabalis	NC_016922.1	Anser	Anatidae	Anseriformes	Aves	Chordata
Anser indicus	NC_025654.1	Anser	Anatidae	Anseriformes	Aves	Chordata
Antarctoneptunea aurora	NC_039117.1	Antarctoneptunea	Buccinidae	Neogastropoda	Gastropoda	Mollusca
Antarctoneptunea benthicola	NC_039119.1	Antarctoneptunea	Buccinidae	Neogastropoda	Gastropoda	Mollusca
Antarctoperla michaelseni	NC_042199.1	Antarctoperla	Gripopterygidae	Plecoptera	Insecta	Arthropoda
Antedon mediterranea	NC_010692.1	Antedon	Antedonidae	Comatulida	Crinoidea	Echinodermata
Anterastes babadaghi	NC_046894.1	Anterastes	Tettigoniidae	Orthoptera	Insecta	Arthropoda
Antheraea assamensis	NC_030270.1	Antheraea	Saturniidae	Lepidoptera	Insecta	Arthropoda
Antheraea frithi	NC_027071.1	Antheraea	Saturniidae	Lepidoptera	Insecta	Arthropoda
Antheraea yamamai	NC_012739.1	Antheraea	Saturniidae	Lepidoptera	Insecta	Arthropoda
Anthocharis bambusarum	NC_025274.1	Anthocharis	Pieridae	Lepidoptera	Insecta	Arthropoda
Anthonomus eugenii	NC_044711.1	Anthonomus	Curculionidae	Coleoptera	Insecta	Arthropoda
Anthonomus pomorum	NC_044712.1	Anthonomus	Curculionidae	Coleoptera	Insecta	Arthropoda
Anthonomus rectirostris	NC_044713.1	Anthonomus	Curculionidae	Coleoptera	Insecta	Arthropoda
Anthonomus rubi	NC_044714.1	Anthonomus	Curculionidae	Coleoptera	Insecta	Arthropoda
Anthopleura anjunae	NC_030274.1	Anthopleura	Actiniidae	Actiniaria	Anthozoa	Cnidaria
Anthoptilum grandiflorum	NC_044086.1	Anthoptilum	Anthoptilidae	Pennatulacea	Anthozoa	Cnidaria
Anthracoceros coronatus	NC_038152.1	Anthracoceros	Bucerotidae	Bucerotiformes	Aves	Chordata
Anthropoides paradiseus	NC_020572.1	Anthropoides	Gruidae	Gruiformes	Aves	Chordata
Anthropoides virgo	NC_020573.1	Anthropoides	Gruidae	Gruiformes	Aves	Chordata
Anthus novaeseelandiae	NC_029137.1	Anthus	Motacillidae	Passeriformes	Aves	Chordata
Anthus richardi	NC_041109.1	Anthus	Motacillidae	Passeriformes	Aves	Chordata
Antidorcas marsupialis	NC_020678.1	Antidorcas	Bovidae	Artiodactyla	Mammalia	Chordata
Antigone antigone	NC_020581.1	Antigone	Gruidae	Gruiformes	Aves	Chordata
Antigone canadensis	NC_020582.1	Antigone	Gruidae	Gruiformes	Aves	Chordata
Antigone rubicunda	NC_020580.1	Antigone	Gruidae	Gruiformes	Aves	Chordata
Antigone vipio	NC_021368.1	Antigone	Gruidae	Gruiformes	Aves	Chordata
Antillogorgia bipinnata	NC_008157.1	Antillogorgia	Gorgoniidae	Alcyonacea	Anthozoa	Cnidaria
Antilocapra americana	NC_020679.1	Antilocapra	Antilocapridae	Artiodactyla	Mammalia	Chordata
Antilochus coquebertii	NC_042441.1	Antilochus	Pyrrhocoridae	Hemiptera	Insecta	Arthropoda
Antilochus russus	NC_042440.1	Antilochus	Pyrrhocoridae	Hemiptera	Insecta	Arthropoda
Antilope cervicapra	NC_012098.1	Antilope	Bovidae	Artiodactyla	Mammalia	Chordata
Antodynerus aff.	NC_048883.1	Antodynerus	Vespidae	Hymenoptera	Insecta	Arthropoda
Antricola mexicanus	NC_023340.1	Antricola	Argasidae	Ixodida	Arachnida	Arthropoda
Anyperodon leucogrammicus	NC_012709.1	Anyperodon	Serranidae	Perciformes	Actinopteri	Chordata
Aonyx capensis	NC_046484.1	Aonyx	Mustelidae	Carnivora	Mammalia	Chordata
Aonyx cinereus	NC_035814.1	Aonyx	Mustelidae	Carnivora	Mammalia	Chordata
Aotus azarai	NC_021939.1	Aotus	Aotidae	Primates	Mammalia	Chordata
Aotus azarai	NC_018115.1	Aotus	Aotidae	Primates	Mammalia	Chordata
Aotus lemurinus	NC_019799.1	Aotus	Aotidae	Primates	Mammalia	Chordata
Aotus nancymaae	NC_018116.1	Aotus	Aotidae	Primates	Mammalia	Chordata
Apalacris nigrogeniculata	NC_046527.1	Apalacris	Acrididae	Orthoptera	Insecta	Arthropoda
Apalone spinifera	NC_021371.1	Apalone	Trionychidae	Testudines		Chordata
Apeltes quadracus	NC_011580.1	Apeltes	Gasterosteidae	Perciformes	Actinopteri	Chordata
Aperioptus gracilentus	NC_029438.1	Aperioptus	Cobitidae	Cypriniformes	Actinopteri	Chordata
Aphaena amabilis	NC_045075.1	Aphaena	Fulgoridae	Hemiptera	Insecta	Arthropoda
Aphanopus carbo	NC_022506.1	Aphanopus	Trichiuridae	Scombriformes	Actinopteri	Chordata
Aphelasterias japonica	NC_025766.1	Aphelasterias	Asteriidae	Forcipulatida	Asteroidea	Echinodermata
Aphelenchoides besseyi	NC_025291.1	Aphelenchoides	Aphelenchoididae	Rhabditida	Chromadorea	Nematoda
Aphelocheirus jendeki	NC_037370.1	Aphelocheirus	Aphelocheiridae	Hemiptera	Insecta	Arthropoda
Aphis citricidus	NC_043903.1	Aphis	Aphididae	Hemiptera	Insecta	Arthropoda
Aphis craccivora	NC_031387.1	Aphis	Aphididae	Hemiptera	Insecta	Arthropoda
Aphis fabae	NC_039988.1	Aphis	Aphididae	Hemiptera	Insecta	Arthropoda
Aphis glycines	NC_045236.1	Aphis	Aphididae	Hemiptera	Insecta	Arthropoda
Aphis gossypii	NC_024581.1	Aphis	Aphididae	Hemiptera	Insecta	Arthropoda
Aphrocallistes vastus	NC_010769.1	Aphrocallistes	Aphrocallistidae	Hexactinosida	Hexactinellida	Porifera
Aphrodita australis	NC_046790.1	Aphrodita	Aphroditidae	Phyllodocida	Polychaeta	Annelida
Aphrodroma brevirostris	NC_007174.1	Aphrodroma	Procellariidae	Procellariiformes	Aves	Chordata
Aphyocypris arcus	NC_015540.1	Aphyocypris	Xenocyprididae	Cypriniformes	Actinopteri	Chordata
Aphyocypris kikuchii	NC_019620.1	Aphyocypris	Xenocyprididae	Cypriniformes	Actinopteri	Chordata
Aphyocypris moltrechti	NC_019621.1	Aphyocypris	Xenocyprididae	Cypriniformes	Actinopteri	Chordata
Aphyocypris normalis	NC_015538.1	Aphyocypris	Xenocyprididae	Cypriniformes	Actinopteri	Chordata
Aphyosemion australe	NC_044451.1	Aphyosemion	Nothobranchiidae	Cyprinodontiformes	Actinopteri	Chordata
Aphyosemion cameronense	NC_044461.1	Aphyosemion	Nothobranchiidae	Cyprinodontiformes	Actinopteri	Chordata
Aphyosemion coeleste	NC_044430.1	Aphyosemion	Nothobranchiidae	Cyprinodontiformes	Actinopteri	Chordata
Aphyosemion cognatum	NC_044441.1	Aphyosemion	Nothobranchiidae	Cyprinodontiformes	Actinopteri	Chordata
Aphyosemion cyanostictum	NC_044454.1	Aphyosemion	Nothobranchiidae	Cyprinodontiformes	Actinopteri	Chordata
Aphyosemion gabunense	NC_044452.1	Aphyosemion	Nothobranchiidae	Cyprinodontiformes	Actinopteri	Chordata
Aphyosemion kouamense	NC_044443.1	Aphyosemion	Nothobranchiidae	Cyprinodontiformes	Actinopteri	Chordata
Aphyosemion kunzi	NC_044428.1	Aphyosemion	Nothobranchiidae	Cyprinodontiformes	Actinopteri	Chordata
Apilitermes longiceps	NC_034031.1	Apilitermes	Termitidae	Blattodea	Insecta	Arthropoda
Apis andreniformis	NC_039709.1	Apis	Apidae	Hymenoptera	Insecta	Arthropoda
Apis dorsata	NC_037709.1	Apis	Apidae	Hymenoptera	Insecta	Arthropoda
Apis florea	NC_021401.1	Apis	Apidae	Hymenoptera	Insecta	Arthropoda
Apis laboriosa	NC_036155.2	Apis	Apidae	Hymenoptera	Insecta	Arthropoda
Apis nigrocincta	NC_038114.1	Apis	Apidae	Hymenoptera	Insecta	Arthropoda
Apis nuluensis	NC_036235.1	Apis	Apidae	Hymenoptera	Insecta	Arthropoda
Aplocheilus lineatus	NC_044433.1	Aplocheilus	Aplocheilidae	Cyprinodontiformes	Actinopteri	Chordata
Aplocheilus panchax	NC_011176.1	Aplocheilus	Aplocheilidae	Cyprinodontiformes	Actinopteri	Chordata
Aplysia dactylomela	NC_015088.1	Aplysia	Aplysiidae	Aplysiida	Gastropoda	Mollusca
Aplysia kurodai	NC_024260.1	Aplysia	Aplysiidae	Aplysiida	Gastropoda	Mollusca
Aplysina cauliformis	NC_016949.1	Aplysina	Aplysinidae	Verongiida	Demospongiae	Porifera
Apocheima cinerarius	NC_024824.1	Apocheima	Geometridae	Lepidoptera	Insecta	Arthropoda
Apochrysa matsumurae	NC_015095.1	Apochrysa	Chrysopidae	Neuroptera	Insecta	Arthropoda
Apodemia mormo	NC_024571.1	Apodemia	Riodinidae	Lepidoptera	Insecta	Arthropoda
Apodemus chejuensis	NC_016662.1	Apodemus	Muridae	Rodentia	Mammalia	Chordata
Apodemus chevrieri	NC_017599.1	Apodemus	Muridae	Rodentia	Mammalia	Chordata
Apodemus draco	NC_019584.1	Apodemus	Muridae	Rodentia	Mammalia	Chordata
Apodemus latronum	NC_019585.1	Apodemus	Muridae	Rodentia	Mammalia	Chordata
Apodemus sylvaticus	NC_049122.1	Apodemus	Muridae	Rodentia	Mammalia	Chordata
Apogon semilineatus	NC_022510.1	Apogon	Apogonidae	Kurtiformes	Actinopteri	Chordata
Apolemichthys armitagei	NC_027857.1	Apolemichthys	Pomacanthidae		Actinopteri	Chordata
Apolemichthys griffisi	NC_027592.1	Apolemichthys	Pomacanthidae		Actinopteri	Chordata
Apolemichthys kingi	NC_026520.1	Apolemichthys	Pomacanthidae		Actinopteri	Chordata
Apolygus lucorum	NC_023083.1	Apolygus	Miridae	Hemiptera	Insecta	Arthropoda
Aporia bieti	NC_033888.1	Aporia	Pieridae	Lepidoptera	Insecta	Arthropoda
Aporia crataegi	NC_018346.1	Aporia	Pieridae	Lepidoptera	Insecta	Arthropoda
Aporia hippia	NC_033889.1	Aporia	Pieridae	Lepidoptera	Insecta	Arthropoda
Aporia intercostata	NC_025273.1	Aporia	Pieridae	Lepidoptera	Insecta	Arthropoda
Aporia martineti	NC_033890.1	Aporia	Pieridae	Lepidoptera	Insecta	Arthropoda
Aporrectodea rosea	NC_046733.1	Aporrectodea	Lumbricidae	Haplotaxida	Clitellata	Annelida
Apostichopus californicus	NC_026727.1	Apostichopus	Stichopodidae	Aspidochirotida	Holothuroidea	Echinodermata
Apostichopus japonicus	NC_012616.1	Apostichopus	Stichopodidae	Aspidochirotida	Holothuroidea	Echinodermata
Apostichopus parvimensis	NC_029699.1	Apostichopus	Stichopodidae	Aspidochirotida	Holothuroidea	Echinodermata
Apostictopterus fuliginosus	NC_039946.1	Apostictopterus	Hesperiidae	Lepidoptera	Insecta	Arthropoda
Appalachioria falcifera	NC_021933.1	Appalachioria	Xystodesmidae	Polydesmida	Diplopoda	Arthropoda
Appendiseta robiniae	NC_042165.1	Appendiseta	Aphididae	Hemiptera	Insecta	Arthropoda
Appias remedios	NC_039715.1	Appias	Pieridae	Lepidoptera	Insecta	Arthropoda
Aprasia parapulchella	NC_024557.1	Aprasia	Pygopodidae	Squamata	Lepidosauria	Chordata
Apriona swainsoni	NC_033872.1	Apriona	Cerambycidae	Coleoptera	Insecta	Arthropoda
Aptenodytes forsteri	NC_027938.1	Aptenodytes	Spheniscidae	Sphenisciformes	Aves	Chordata
Aptenodytes patagonicus	NC_045377.1	Aptenodytes	Spheniscidae	Sphenisciformes	Aves	Chordata
Apteroperla tikumana	NC_027698.1	Apteroperla	Capniidae	Plecoptera	Insecta	Arthropoda
Aptocyclus ventricosus	NC_008129.1	Aptocyclus	Cyclopteridae	Perciformes	Actinopteri	Chordata
Aquarius paludum	NC_012841.1	Aquarius	Gerridae	Hemiptera	Insecta	Arthropoda
Aquatica ficta	NC_035060.1	Aquatica	Lampyridae	Coleoptera	Insecta	Arthropoda
Aquatica lateralis	NC_035755.1	Aquatica	Lampyridae	Coleoptera	Insecta	Arthropoda
Aquatica leii	NC_025276.1	Aquatica	Lampyridae	Coleoptera	Insecta	Arthropoda
Aquatica wuhana	NC_035061.1	Aquatica	Lampyridae	Coleoptera	Insecta	Arthropoda
Aquila chrysaetos	NC_024087.1	Aquila	Accipitridae	Accipitriformes	Aves	Chordata
Aquila heliaca	NC_035806.1	Aquila	Accipitridae	Accipitriformes	Aves	Chordata
Aquila nipalensis	NC_045042.1	Aquila	Accipitridae	Accipitriformes	Aves	Chordata
Ara ararauna	NC_029319.1	Ara	Psittacidae	Psittaciformes	Aves	Chordata
Ara chloropterus	NC_047199.1	Ara	Psittacidae	Psittaciformes	Aves	Chordata
Ara glaucogularis	NC_026029.1	Ara	Psittacidae	Psittaciformes	Aves	Chordata
Ara militaris	NC_027839.1	Ara	Psittacidae	Psittaciformes	Aves	Chordata
Ara tricolor	NC_037895.1	Ara	Psittacidae	Psittaciformes	Aves	Chordata
Arabitragus jayakari	NC_020621.1	Arabitragus	Bovidae	Artiodactyla	Mammalia	Chordata
Aradus compar	NC_030362.1	Aradus	Aradidae	Hemiptera	Insecta	Arthropoda
Araneus angulatus	NC_032402.1	Araneus	Araneidae	Araneae	Arachnida	Arthropoda
Araneus ventricosus	NC_025634.1	Araneus	Araneidae	Araneae	Arachnida	Arthropoda
Aratinga nenday	NC_045371.1	Aratinga	Psittacidae	Psittaciformes	Aves	Chordata
Aratinga solstitialis	NC_026039.1	Aratinga	Psittacidae	Psittaciformes	Aves	Chordata
Araujotermes parvellus	NC_034057.1	Araujotermes	Termitidae	Blattodea	Insecta	Arthropoda
Arborophila ardens	NC_022683.1	Arborophila	Phasianidae	Galliformes	Aves	Chordata
Arborophila brunneopectus	NC_022684.1	Arborophila	Phasianidae	Galliformes	Aves	Chordata
Arborophila rufipectus	NC_012453.1	Arborophila	Phasianidae	Galliformes	Aves	Chordata
Archaeocroton sphenodonti	NC_017745.1	Archaeocroton	Ixodidae	Ixodida	Arachnida	Arthropoda
Archaphanostoma ylvae	NC_034947.1	Archaphanostoma	Isodiametridae	Acoela		Xenacoelomorpha
Archiaphyosemion guineense	NC_044453.1	Archiaphyosemion	Nothobranchiidae	Cyprinodontiformes	Actinopteri	Chordata
Archichauliodes deceptor	NC_035504.1	Archichauliodes	Corydalidae	Megaloptera	Insecta	Arthropoda
Archipsocus nomas	NC_036363.1	Archipsocus	Archipsocidae	Psocoptera	Insecta	Arthropoda
Architeuthis dux	NC_011581.1	Architeuthis	Architeuthidae	Teuthida	Cephalopoda	Mollusca
Arcos sp.	NC_004413.1	Arcos	Gobiesocidae	Blenniiformes	Actinopteri	Chordata
Arctictis binturong	NC_043895.1	Arctictis	Viverridae	Carnivora	Mammalia	Chordata
Arctodus simus	NC_011116.1	Arctodus	Ursidae	Carnivora	Mammalia	Chordata
Arctotherium sp.	NC_030174.1	Arctotherium	Ursidae	Carnivora	Mammalia	Chordata
Arcyptera meridionalis	NC_039962.1	Arcyptera	Acrididae	Orthoptera	Insecta	Arthropoda
Ardea cinerea	NC_025900.1	Ardea	Ardeidae	Pelecaniformes	Aves	Chordata
Ardea insignis	NC_040004.1	Ardea	Ardeidae	Pelecaniformes	Aves	Chordata
Ardea intermedia	NC_025918.1	Ardea	Ardeidae	Pelecaniformes	Aves	Chordata
Ardea modesta	NC_025916.1	Ardea	Ardeidae	Pelecaniformes	Aves	Chordata
Ardea purpurea	NC_025919.1	Ardea	Ardeidae	Pelecaniformes	Aves	Chordata
Ardeola bacchus	NC_025921.1	Ardeola	Ardeidae	Pelecaniformes	Aves	Chordata
Argas africolumbae	NC_019642.1	Argas	Argasidae	Ixodida	Arachnida	Arthropoda
Argas boueti	NC_033856.1	Argas	Argasidae	Ixodida	Arachnida	Arthropoda
Argas brumpti	NC_033855.1	Argas	Argasidae	Ixodida	Arachnida	Arthropoda
Argas lagenoplastis	NC_023369.1	Argas	Argasidae	Ixodida	Arachnida	Arthropoda
Argas miniatus	NC_023371.1	Argas	Argasidae	Ixodida	Arachnida	Arthropoda
Argas striatus	NC_037522.1	Argas	Argasidae	Ixodida	Arachnida	Arthropoda
Argas walkerae	NC_037523.1	Argas	Argasidae	Ixodida	Arachnida	Arthropoda
Argiope amoena	NC_024282.1	Argiope	Araneidae	Araneae	Arachnida	Arthropoda
Argiope bruennichi	NC_024281.1	Argiope	Araneidae	Araneae	Arachnida	Arthropoda
Argiope perforata	NC_044695.1	Argiope	Araneidae	Araneae	Arachnida	Arthropoda
Argonauta hians	NC_036354.1	Argonauta	Argonautidae	Octopoda	Cephalopoda	Mollusca
Argonauta nodosa	NC_048475.1	Argonauta	Argonautidae	Octopoda	Cephalopoda	Mollusca
Argopistes tsekooni	NC_045929.1	Argopistes	Chrysomelidae	Coleoptera	Insecta	Arthropoda
Argynnis childreni	NC_024415.1	Argynnis	Nymphalidae	Lepidoptera	Insecta	Arthropoda
Argyroneta aquatica	NC_026863.1	Argyroneta	Dictynidae	Araneae	Arachnida	Arthropoda
Argyrosomus amoyensis	NC_025937.1	Argyrosomus	Sciaenidae		Actinopteri	Chordata
Argyrosomus japonicus	NC_017610.1	Argyrosomus	Sciaenidae		Actinopteri	Chordata
Ariadne ariadne	NC_026069.1	Ariadne	Nymphalidae	Lepidoptera	Insecta	Arthropoda
Ariomma indicum	NC_022498.1	Ariomma	Ariommatidae	Scombriformes	Actinopteri	Chordata
Ariomma lurida	NC_022497.1	Ariomma	Ariommatidae	Scombriformes	Actinopteri	Chordata
Arion vulgaris	NC_046044.1	Arion	Arionidae	Stylommatophora	Gastropoda	Mollusca
Aristobia reticulator	NC_042151.1	Aristobia	Cerambycidae	Coleoptera	Insecta	Arthropoda
Arius arius	NC_036673.1	Arius	Ariidae	Siluriformes	Actinopteri	Chordata
Arius dispar	NC_048969.1	Arius	Ariidae	Siluriformes	Actinopteri	Chordata
Arius maculatus	NC_045222.1	Arius	Ariidae	Siluriformes	Actinopteri	Chordata
Armatobalanus allium	NC_029167.1	Armatobalanus	Balanidae	Sessilia	Hexanauplia	Arthropoda
Armillifer agkistrodontis	NC_032061.1	Armillifer	Armilliferidae	Porocephalida	Ichthyostraca	Arthropoda
Armillifer grandis	NC_037187.1	Armillifer	Armilliferidae	Porocephalida	Ichthyostraca	Arthropoda
Arnoglossus polyspilus	NC_024946.1	Arnoglossus	Bothidae	Pleuronectiformes	Actinopteri	Chordata
Arnoglossus tenuis	NC_044494.1	Arnoglossus	Bothidae	Pleuronectiformes	Actinopteri	Chordata
Arremon aurantiirostris	NC_027731.1	Arremon	Passerellidae	Passeriformes	Aves	Chordata
Arripis trutta	NC_015787.1	Arripis	Arripidae	Scombriformes	Actinopteri	Chordata
Artamus cinereus	NC_041197.1	Artamus	Corvidae	Passeriformes	Aves	Chordata
Artemia sinica	NC_042147.1	Artemia	Artemiidae	Anostraca	Branchiopoda	Arthropoda
Artemia tibetiana	NC_021383.1	Artemia	Artemiidae	Anostraca	Branchiopoda	Arthropoda
Artemia urmiana	NC_021382.1	Artemia	Artemiidae	Anostraca	Branchiopoda	Arthropoda
Artibeus lituratus	NC_016871.1	Artibeus	Phyllostomidae	Chiroptera	Mammalia	Chordata
Artyfechinostomum sufrartyfex	NC_037150.1	Artyfechinostomum	Echinostomatidae	Plagiorchiida	Trematoda	Platyhelminthes
Arytainilla spartiophila	NC_038133.1	Arytainilla	Psyllidae	Hemiptera	Insecta	Arthropoda
Asbolus verrucosus	NC_027256.1	Asbolus	Tenebrionidae	Coleoptera	Insecta	Arthropoda
Ascalohybris subjacens	NC_021428.1	Ascalohybris	Ascalaphidae	Neuroptera	Insecta	Arthropoda
Ascaloptynx appendiculata	NC_011277.1	Ascaloptynx	Ascalaphidae	Neuroptera	Insecta	Arthropoda
Ascaridia columbae	NC_021643.1	Ascaridia	Ascaridiidae	Rhabditida	Chromadorea	Nematoda
Ascaridia galli	NC_021642.1	Ascaridia	Ascaridiidae	Rhabditida	Chromadorea	Nematoda
Ascaris ovis	NC_036666.1	Ascaris	Ascarididae	Rhabditida	Chromadorea	Nematoda
Aseraggodes kobensis	NC_024285.1	Aseraggodes	Soleidae	Pleuronectiformes	Actinopteri	Chordata
Ashtoret lunaris	NC_024435.1	Ashtoret	Matutidae	Decapoda	Malacostraca	Arthropoda
Asio flammeus	NC_027606.1	Asio	Strigidae	Strigiformes	Aves	Chordata
Asio otus	NC_039736.1	Asio	Strigidae	Strigiformes	Aves	Chordata
Asiotmethis jubatus	NC_025904.1	Asiotmethis	Pamphagidae	Orthoptera	Insecta	Arthropoda
Asiotmethis zacharjini	NC_020328.1	Asiotmethis	Pamphagidae	Orthoptera	Insecta	Arthropoda
Asobara japonica	NC_045903.1	Asobara	Braconidae	Hymenoptera	Insecta	Arthropoda
Asotana magnifica	NC_042824.1	Asotana	Cymothoidae	Isopoda	Malacostraca	Arthropoda
Aspasma minima	NC_008130.1	Aspasma	Gobiesocidae	Blenniiformes	Actinopteri	Chordata
Aspidytes niobe	NC_012139.1	Aspidytes	Aspidytidae	Coleoptera	Insecta	Arthropoda
Aspiolucius esocinus	NC_031563.1	Aspiolucius	Leuciscidae	Cypriniformes	Actinopteri	Chordata
Aspiorhynchus laticeps	NC_022855.1	Aspiorhynchus	Cyprinidae	Cypriniformes	Actinopteri	Chordata
Assurger anzac	NC_022494.1	Assurger	Trichiuridae	Scombriformes	Actinopteri	Chordata
Astacopsis gouldi	NC_026215.1	Astacopsis	Parastacidae	Decapoda	Malacostraca	Arthropoda
Astalotermes murcus	NC_034132.1	Astalotermes	Termitidae	Blattodea	Insecta	Arthropoda
Astatotilapia calliptera	NC_018560.1	Astatotilapia	Cichlidae	Cichliformes	Actinopteri	Chordata
Asterorhombus intermedius	NC_044725.1	Asterorhombus	Bothidae	Pleuronectiformes	Actinopteri	Chordata
Astictopterus jama	NC_042214.1	Astictopterus	Hesperiidae	Lepidoptera	Insecta	Arthropoda
Astralium haematragum	NC_031858.1	Astralium	Turbinidae	Trochida	Gastropoda	Mollusca
Astrangia sp.	NC_008161.1	Astrangia	Rhizangiidae	Scleractinia	Anthozoa	Cnidaria
Astreopora explanata	NC_024090.1	Astreopora	Acroporidae	Scleractinia	Anthozoa	Cnidaria
Astreopora myriophthalma	NC_024092.1	Astreopora	Acroporidae	Scleractinia	Anthozoa	Cnidaria
Astrotoma agassizii	NC_040146.1	Astrotoma	Gorgonocephalidae	Euryalida	Ophiuroidea	Echinodermata
Asymmetricata circumdata	NC_032062.1	Asymmetricata	Lampyridae	Coleoptera	Insecta	Arthropoda
Asymmetron sp.	NC_009775.1	Asymmetron	Branchiostomidae	Amphioxiformes	Leptocardii	Chordata
Ataxolepis apus	NC_012045.1	Ataxolepis	Cetomimidae	Beryciformes	Actinopteri	Chordata
Ateles belzebuth	NC_019800.1	Ateles	Atelidae	Primates	Mammalia	Chordata
Atelura formicaria	NC_011197.1	Atelura	Nicoletiidae	Zygentoma	Insecta	Arthropoda
Atergatis floridus	NC_037201.1	Atergatis	Xanthidae	Decapoda	Malacostraca	Arthropoda
Atergatis integerrimus	NC_037172.1	Atergatis	Xanthidae	Decapoda	Malacostraca	Arthropoda
Ateuchotermes retifaciens	NC_034069.1	Ateuchotermes	Termitidae	Blattodea	Insecta	Arthropoda
Athalia proxima	NC_045360.1	Athalia	Tenthredinidae	Hymenoptera	Insecta	Arthropoda
Atherinomorus lacunosus	NC_036768.1	Atherinomorus	Atherinidae	Atheriniformes	Actinopteri	Chordata
Atherinosoma microstoma	NC_035147.1	Atherinosoma	Atherinidae	Atheriniformes	Actinopteri	Chordata
Athetis lepigone	NC_036057.1	Athetis	Noctuidae	Lepidoptera	Insecta	Arthropoda
Athetis pallidipennis	NC_046525.1	Athetis	Noctuidae	Lepidoptera	Insecta	Arthropoda
Athyma asura	NC_024410.1	Athyma	Nymphalidae	Lepidoptera	Insecta	Arthropoda
Athyma cama	NC_024395.1	Athyma	Nymphalidae	Lepidoptera	Insecta	Arthropoda
Athyma disjuncta	NC_039876.1	Athyma	Nymphalidae	Lepidoptera	Insecta	Arthropoda
Athyma fortuna	NC_039880.1	Athyma	Nymphalidae	Lepidoptera	Insecta	Arthropoda
Athyma gutama	NC_039833.1	Athyma	Nymphalidae	Lepidoptera	Insecta	Arthropoda
Athyma jina	NC_039699.1	Athyma	Nymphalidae	Lepidoptera	Insecta	Arthropoda
Athyma kanwa	NC_039697.1	Athyma	Nymphalidae	Lepidoptera	Insecta	Arthropoda
Athyma kasa	NC_024394.1	Athyma	Nymphalidae	Lepidoptera	Insecta	Arthropoda
Athyma libnites	NC_039886.1	Athyma	Nymphalidae	Lepidoptera	Insecta	Arthropoda
Athyma nefte	NC_039879.1	Athyma	Nymphalidae	Lepidoptera	Insecta	Arthropoda
Athyma opalina	NC_024418.1	Athyma	Nymphalidae	Lepidoptera	Insecta	Arthropoda
Athyma perius	NC_024397.1	Athyma	Nymphalidae	Lepidoptera	Insecta	Arthropoda
Athyma pravara	NC_039870.1	Athyma	Nymphalidae	Lepidoptera	Insecta	Arthropoda
Athyma punctata	NC_039872.1	Athyma	Nymphalidae	Lepidoptera	Insecta	Arthropoda
Athyma ranga	NC_039883.1	Athyma	Nymphalidae	Lepidoptera	Insecta	Arthropoda
Athyma recurva	NC_039873.1	Athyma	Nymphalidae	Lepidoptera	Insecta	Arthropoda
Athyma selenophora	NC_024393.1	Athyma	Nymphalidae	Lepidoptera	Insecta	Arthropoda
Athyma sulpitia	NC_017744.1	Athyma	Nymphalidae	Lepidoptera	Insecta	Arthropoda
Atlantisia rogersi	NC_039814.1	Atlantisia	Rallidae	Gruiformes	Aves	Chordata
Atlantitermes oculatissimus	NC_034148.1	Atlantitermes	Termitidae	Blattodea	Insecta	Arthropoda
Atlantitermes snyderi	NC_034102.1	Atlantitermes	Termitidae	Blattodea	Insecta	Arthropoda
Atlantoraja castelnaui	NC_025942.1	Atlantoraja	Arhynchobatidae	Rajiformes	Chondrichthyes	Chordata
Atractolytocestus huronensis	NC_035635.1	Atractolytocestus	Lytocestidae	Caryophyllidea	Cestoda	Platyhelminthes
Atractomorpha psittacina	NC_046552.1	Atractomorpha	Pyrgomorphidae	Orthoptera	Insecta	Arthropoda
Atractomorpha sinensis	NC_011824.1	Atractomorpha	Pyrgomorphidae	Orthoptera	Insecta	Arthropoda
Atractosteus spatula	NC_008131.1	Atractosteus	Lepisosteidae	Semionotiformes	Actinopteri	Chordata
Atractosteus tristoechus	NC_036329.1	Atractosteus	Lepisosteidae	Semionotiformes	Actinopteri	Chordata
Atractosteus tropicus	NC_024178.1	Atractosteus	Lepisosteidae	Semionotiformes	Actinopteri	Chordata
Atrecus affinis	NC_028597.1	Atrecus	Staphylinidae	Coleoptera	Insecta	Arthropoda
Atrijuglans hetaohei	NC_028168.1	Atrijuglans	Stathmopodidae	Lepidoptera	Insecta	Arthropoda
Atrobucca nibe	NC_035982.1	Atrobucca	Sciaenidae		Actinopteri	Chordata
Atrocalopteryx atrata	NC_027181.1	Atrocalopteryx	Calopterygidae	Odonata	Insecta	Arthropoda
Atrocalopteryx melli	NC_036749.1	Atrocalopteryx	Calopterygidae	Odonata	Insecta	Arthropoda
Atrophaneura alcinous	NC_024564.1	Atrophaneura	Papilionidae	Lepidoptera	Insecta	Arthropoda
Attacus atlas	NC_021770.1	Attacus	Saturniidae	Lepidoptera	Insecta	Arthropoda
Atule mate	NC_026222.1	Atule	Carangidae	Carangiformes	Actinopteri	Chordata
Atylotus miser	NC_030000.1	Atylotus	Tabanidae	Diptera	Insecta	Arthropoda
Atympanophrys shapingensis	NC_018785.1	Atympanophrys	Megophryidae	Anura	Amphibia	Chordata
Aulacophora indica	NC_047467.1	Aulacophora	Chrysomelidae	Coleoptera	Insecta	Arthropoda
Aulacophora lewisii	NC_039712.1	Aulacophora	Chrysomelidae	Coleoptera	Insecta	Arthropoda
Aulichthys japonicus	NC_011569.1	Aulichthys	Aulorhynchidae	Perciformes	Actinopteri	Chordata
Aulonocara stuartgranti	NC_029380.1	Aulonocara	Cichlidae	Cichliformes	Actinopteri	Chordata
Aulopyge huegelii	NC_031520.1	Aulopyge	Cyprinidae	Cypriniformes	Actinopteri	Chordata
Aurelia coerulea	NC_046792.1	Aurelia	Ulmaridae	Semaeostomeae	Scyphozoa	Cnidaria
Aurelia limbata	NC_046691.1	Aurelia	Ulmaridae	Semaeostomeae	Scyphozoa	Cnidaria
Auriculastra duplicata	NC_036959.1	Auriculastra	Ellobiidae	Ellobiida	Gastropoda	Mollusca
Austinogebia edulis	NC_019606.1	Austinogebia	Upogebiidae	Decapoda	Malacostraca	Arthropoda
Austinograea alayseae	NC_020314.1	Austinograea	Bythograeidae	Decapoda	Malacostraca	Arthropoda
Austinograea rodriguezensis	NC_020312.1	Austinograea	Bythograeidae	Decapoda	Malacostraca	Arthropoda
Helicoverpa punctigera	NC_023791.1	Helicoverpa	Noctuidae	Lepidoptera	Insecta	Arthropoda
Austrolebias charrua	NC_028510.1	Austrolebias	Rivulidae	Cyprinodontiformes	Actinopteri	Chordata
Austropotamobius pallipes	NC_026560.1	Austropotamobius	Astacidae	Decapoda	Malacostraca	Arthropoda
Austropotamobius torrentium	NC_033504.1	Austropotamobius	Astacidae	Decapoda	Malacostraca	Arthropoda
Austruca lactea	NC_042401.1	Austruca	Ocypodidae	Decapoda	Malacostraca	Arthropoda
Auzakia danava	NC_039882.1	Auzakia	Nymphalidae	Lepidoptera	Insecta	Arthropoda
Avahi laniger	NC_021940.1	Avahi	Indriidae	Primates	Mammalia	Chordata
Awaous banana	NC_036224.1	Awaous	Gobiidae	Gobiiformes	Actinopteri	Chordata
Axianassa australis	NC_043831.1	Axianassa	Axianassidae	Decapoda	Malacostraca	Arthropoda
Axis axis	NC_020680.1	Axis	Cervidae	Artiodactyla	Mammalia	Chordata
Axis porcinus	NC_020681.1	Axis	Cervidae	Artiodactyla	Mammalia	Chordata
Aythya ferina	NC_024602.1	Aythya	Anatidae	Anseriformes	Aves	Chordata
Aythya fuligula	NC_024595.1	Aythya	Anatidae	Anseriformes	Aves	Chordata
Azemiops feae	NC_030781.1	Azemiops	Viperidae	Squamata	Lepidosauria	Chordata
Babina adenopleura	NC_018771.1	Babina	Ranidae	Anura	Amphibia	Chordata
Babina holsti	NC_022870.1	Babina	Ranidae	Anura	Amphibia	Chordata
Babina subaspera	NC_022871.1	Babina	Ranidae	Anura	Amphibia	Chordata
Babylonia areolata	NC_023080.1	Babylonia	Buccinidae	Neogastropoda	Gastropoda	Mollusca
Babylonia lutosa	NC_028628.1	Babylonia	Buccinidae	Neogastropoda	Gastropoda	Mollusca
Bactericera cockerelli	NC_030055.1	Bactericera	Triozidae	Hemiptera	Insecta	Arthropoda
Bactrocera arecae	NC_028327.1	Bactrocera	Tephritidae	Diptera	Insecta	Arthropoda
Bactrocera biguttula	NC_042712.1	Bactrocera	Tephritidae	Diptera	Insecta	Arthropoda
Bactrocera correcta	NC_018787.1	Bactrocera	Tephritidae	Diptera	Insecta	Arthropoda
Bactrocera latifrons	NC_029466.1	Bactrocera	Tephritidae	Diptera	Insecta	Arthropoda
Bactrocera limbifera	NC_037722.1	Bactrocera	Tephritidae	Diptera	Insecta	Arthropoda
Bactrocera melastomatos	NC_029467.1	Bactrocera	Tephritidae	Diptera	Insecta	Arthropoda
Bactrocera ritsemai	NC_037723.1	Bactrocera	Tephritidae	Diptera	Insecta	Arthropoda
Bactrocera rubigina	NC_046521.1	Bactrocera	Tephritidae	Diptera	Insecta	Arthropoda
Bactrocera ruiliensis	NC_046952.1	Bactrocera	Tephritidae	Diptera	Insecta	Arthropoda
Bactrocera tsuneonis	NC_038164.1	Bactrocera	Tephritidae	Diptera	Insecta	Arthropoda
Bactrocera umbrosa	NC_029468.1	Bactrocera	Tephritidae	Diptera	Insecta	Arthropoda
Bactrocera zonata	NC_027725.1	Bactrocera	Tephritidae	Diptera	Insecta	Arthropoda
Bactrurus brachycaudus	NC_046509.1	Bactrurus	Crangonyctidae	Amphipoda	Malacostraca	Arthropoda
Bagarius yarrelli	NC_021606.1	Bagarius	Sisoridae	Siluriformes	Actinopteri	Chordata
Bagre panamensis	NC_037470.1	Bagre	Ariidae	Siluriformes	Actinopteri	Chordata
Bahaba taipingensis	NC_018347.1	Bahaba	Sciaenidae		Actinopteri	Chordata
Baicalia turriformis	NC_035869.1	Baicalia	Baicaliidae	Littorinimorpha	Gastropoda	Mollusca
Baikalospongia intermedia	NC_018343.1	Baikalospongia	Lubomirskiidae	Spongillida	Demospongiae	Porifera
Baizongia pistaciae	NC_035314.1	Baizongia	Pemphigidae	Hemiptera	Insecta	Arthropoda
Balantiocheilos melanopterus	NC_031552.1	Balantiocheilos	Cyprinidae	Cypriniformes	Actinopteri	Chordata
Balanus balanus	NC_026466.1	Balanus	Balanidae	Sessilia	Hexanauplia	Arthropoda
Balistapus undulatus	NC_011946.1	Balistapus	Balistidae	Tetraodontiformes	Actinopteri	Chordata
Balistes vetula	NC_011948.1	Balistes	Balistidae	Tetraodontiformes	Actinopteri	Chordata
Balistoides conspicillum	NC_011934.1	Balistoides	Balistidae	Tetraodontiformes	Actinopteri	Chordata
Baltia butleri	NC_045189.1	Baltia	Pieridae	Lepidoptera	Insecta	Arthropoda
Bambusicola thoracicus	NC_011816.1	Bambusicola	Phasianidae	Galliformes	Aves	Chordata
Bandicota indica	NC_028335.1	Bandicota	Muridae	Rodentia	Mammalia	Chordata
Bangana decora	NC_026221.1	Bangana	Cyprinidae	Cypriniformes	Actinopteri	Chordata
Bangana tungting	NC_027069.1	Bangana	Cyprinidae	Cypriniformes	Actinopteri	Chordata
Banjos banjos	NC_028165.1	Banjos	Banjosidae	Pempheriformes	Actinopteri	Chordata
Barbatula barbatula	NC_027192.1	Barbatula	Nemacheilidae	Cypriniformes	Actinopteri	Chordata
Barbatula nuda	NC_022858.1	Barbatula	Nemacheilidae	Cypriniformes	Actinopteri	Chordata
Barbodes aurotaeniatus	NC_031619.1	Barbodes	Cyprinidae	Cypriniformes	Actinopteri	Chordata
Barbodes binotatus	NC_034755.1	Barbodes	Cyprinidae	Cypriniformes	Actinopteri	Chordata
Barbodes lateristriga	NC_031588.1	Barbodes	Cyprinidae	Cypriniformes	Actinopteri	Chordata
Barboides gracilis	NC_031550.1	Barboides	Cyprinidae	Cypriniformes	Actinopteri	Chordata
Barbonymus altus	NC_031521.1	Barbonymus	Cyprinidae	Cypriniformes	Actinopteri	Chordata
Barbonymus schwanefeldii	NC_024274.1	Barbonymus	Cyprinidae	Cypriniformes	Actinopteri	Chordata
Barbourion lemaii	NC_046718.1	Barbourion	Sphingidae	Lepidoptera	Insecta	Arthropoda
Barbourisia rufa	NC_012046.1	Barbourisia	Barbourisiidae	Beryciformes	Actinopteri	Chordata
Barbucca diabolica	NC_033954.1	Barbucca	Barbuccidae	Cypriniformes	Actinopteri	Chordata
Barca bicolor	NC_039947.1	Barca	Hesperiidae	Lepidoptera	Insecta	Arthropoda
Barilius malabaricus	NC_046023.1	Barilius	Danionidae	Cypriniformes	Actinopteri	Chordata
Basiliscus vittatus	NC_012829.1	Basiliscus	Iguanidae	Squamata	Lepidosauria	Chordata
Batagur trivittata	NC_032300.1	Batagur	Geoemydidae	Testudines		Chordata
Bathyclupea megaceps	NC_034342.1	Bathyclupea	Bathyclupeidae	Pempheriformes	Actinopteri	Chordata
Bathygobius coalitus	NC_037141.1	Bathygobius	Gobiidae	Gobiiformes	Actinopteri	Chordata
Bathylychnops exilis	NC_034665.1	Bathylychnops	Opisthoproctidae	Argentiniformes	Actinopteri	Chordata
Bathyprion danae	NC_011015.1	Bathyprion	Alepocephalidae	Alepocephaliformes	Actinopteri	Chordata
Bathyraja albomaculata	NC_037964.1	Bathyraja	Arhynchobatidae	Rajiformes	Chondrichthyes	Chordata
Bathyraja eatonii	NC_048964.1	Bathyraja	Arhynchobatidae	Rajiformes	Chondrichthyes	Chordata
Bathyraja griseocauda	NC_037965.1	Bathyraja	Arhynchobatidae	Rajiformes	Chondrichthyes	Chordata
Bathyraja maccaini	NC_037975.1	Bathyraja	Arhynchobatidae	Rajiformes	Chondrichthyes	Chordata
Bathyraja meridionalis	NC_037976.1	Bathyraja	Arhynchobatidae	Rajiformes	Chondrichthyes	Chordata
Bathyraja multispinis	NC_037963.1	Bathyraja	Arhynchobatidae	Rajiformes	Chondrichthyes	Chordata
Bathyraja richardsoni	NC_037977.1	Bathyraja	Arhynchobatidae	Rajiformes	Chondrichthyes	Chordata
Bathyraja shuntovi	NC_037978.1	Bathyraja	Arhynchobatidae	Rajiformes	Chondrichthyes	Chordata
Bathytoma punicea	NC_038182.1	Bathytoma	Conidae	Neogastropoda	Gastropoda	Mollusca
Bathytroctes microlepis	NC_011017.1	Bathytroctes	Alepocephalidae	Alepocephaliformes	Actinopteri	Chordata
Batillaria attramentaria	NC_047187.1	Batillaria	Batillariidae		Gastropoda	Mollusca
Batocera lineolata	NC_022671.1	Batocera	Cerambycidae	Coleoptera	Insecta	Arthropoda
Batocnema coquerelii	NC_046719.1	Batocnema	Sphingidae	Lepidoptera	Insecta	Arthropoda
Batrachoseps attenuatus	NC_006340.1	Batrachoseps	Plethodontidae	Caudata	Amphibia	Chordata
Batrachoseps nigriventris	NC_028184.1	Batrachoseps	Plethodontidae	Caudata	Amphibia	Chordata
Batrachuperus londongensis	NC_008077.1	Batrachuperus	Hynobiidae	Caudata	Amphibia	Chordata
Batrachuperus pinchonii	NC_008083.1	Batrachuperus	Hynobiidae	Caudata	Amphibia	Chordata
Batrachuperus sp.	NC_045857.1	Batrachuperus	Hynobiidae	Caudata	Amphibia	Chordata
Batracomorphus lateprocessus	NC_045858.1	Batracomorphus	Cicadellidae	Hemiptera	Insecta	Arthropoda
Bavayia robusta	NC_034780.1	Bavayia	Diplodactylidae	Squamata	Lepidosauria	Chordata
Beatragus hunteri	NC_023542.1	Beatragus	Bovidae	Artiodactyla	Mammalia	Chordata
Beaufortia kweichowensis	NC_030335.1	Beaufortia	Gastromyzontidae	Cypriniformes	Actinopteri	Chordata
Beaufortia szechuanensis	NC_027291.1	Beaufortia	Gastromyzontidae	Cypriniformes	Actinopteri	Chordata
Bedotia geayi	NC_034336.1	Bedotia	Bedotiidae	Atheriniformes	Actinopteri	Chordata
Bellamya aeruginosa	NC_035735.1	Bellamya	Viviparidae	Architaenioglossa	Gastropoda	Mollusca
Bellamya purificata	NC_039097.1	Bellamya	Viviparidae	Architaenioglossa	Gastropoda	Mollusca
Bellamya quadrata	NC_031850.1	Bellamya	Viviparidae	Architaenioglossa	Gastropoda	Mollusca
Belligobio nummifer	NC_023975.1	Belligobio	Gobionidae	Cypriniformes	Actinopteri	Chordata
Belzebub intermedius	NC_039641.1	Belzebub	Luciferidae	Decapoda	Malacostraca	Arthropoda
Bemisia afer	NC_024056.1	Bemisia	Aleyrodidae	Hemiptera	Insecta	Arthropoda
Bengana rendahli	NC_028169.1	Bangana	Cyprinidae	Cypriniformes	Actinopteri	Chordata
Benthodesmus tenuis	NC_022504.1	Benthodesmus	Trichiuridae	Scombriformes	Actinopteri	Chordata
Benthodytes marianensis	NC_040968.1	Benthodytes	Psychropotidae	Elasipodida	Holothuroidea	Echinodermata
Benthonectes filipes	NC_039171.1	Benthonectes	Benthesicymidae	Decapoda	Malacostraca	Arthropoda
Benthosema pterotum	NC_047480.1	Benthosema	Myctophidae	Myctophiformes	Actinopteri	Chordata
Beroe cucumis	NC_045305.1	Beroe	Beroidae	Beroida	Nuda	Ctenophora
Berthellina sp.	NC_015091.1	Berthellina	Pleurobranchidae	Pleurobranchida	Gastropoda	Mollusca
Berylmys berdmorei	NC_036730.1	Berylmys	Muridae	Rodentia	Mammalia	Chordata
Beryx mollis	NC_013845.1	Beryx	Berycidae	Beryciformes	Actinopteri	Chordata
Betta splendens	NC_026581.1	Betta	Osphronemidae	Anabantiformes	Actinopteri	Chordata
Bhagadatta austenia	NC_024413.1	Bhagadatta	Nymphalidae	Lepidoptera	Insecta	Arthropoda
Bhavania australis	NC_029440.1	Bhavania	Balitoridae	Cypriniformes	Actinopteri	Chordata
Bhutanitis mansfieldi	NC_037863.1	Bhutanitis	Papilionidae	Lepidoptera	Insecta	Arthropoda
Bicellonychia lividipennis	NC_030060.1	Bicellonychia	Lampyridae	Coleoptera	Insecta	Arthropoda
Bidyanus bidyanus	NC_024854.1	Bidyanus	Terapontidae	Centrarchiformes	Actinopteri	Chordata
Bilobella aurantiaca	NC_011195.1	Bilobella	Neanuridae	Poduromorpha	Collembola	Arthropoda
Biomphalaria choanomphala	NC_038061.1	Biomphalaria	Planorbidae		Gastropoda	Mollusca
Biomphalaria pfeifferi	NC_038059.1	Biomphalaria	Planorbidae		Gastropoda	Mollusca
Biomphalaria straminea	NC_036993.1	Biomphalaria	Planorbidae		Gastropoda	Mollusca
Biomphalaria sudanica	NC_038060.1	Biomphalaria	Planorbidae		Gastropoda	Mollusca
Bipalium kewense	NC_045216.1	Bipalium	Geoplanidae	Tricladida	Rhabditophora	Platyhelminthes
Birgus latro	NC_045091.1	Birgus	Coenobitidae	Decapoda	Malacostraca	Arthropoda
Bironella hollandi	NC_037796.1	Bironella	Culicidae	Diptera	Insecta	Arthropoda
Bison priscus	NC_027233.1	Bison	Bovidae	Artiodactyla	Mammalia	Chordata
Bison schoetensacki	NC_033873.1	Bison	Bovidae	Artiodactyla	Mammalia	Chordata
Biston panterinaria	NC_020004.1	Biston	Geometridae	Lepidoptera	Insecta	Arthropoda
Biston perclara	NC_030769.1	Biston	Geometridae	Lepidoptera	Insecta	Arthropoda
Biston suppressaria	NC_027111.1	Biston	Geometridae	Lepidoptera	Insecta	Arthropoda
Biston thibetaria	NC_030632.1	Biston	Geometridae	Lepidoptera	Insecta	Arthropoda
Bitias brevis	NC_040856.1	Bitias	Pandalidae	Decapoda	Malacostraca	Arthropoda
Bittacus pilicornis	NC_015118.1	Bittacus	Bittacidae	Mecoptera	Insecta	Arthropoda
Bittacus strigosus	NC_044741.1	Bittacus	Bittacidae	Mecoptera	Insecta	Arthropoda
Bivetiella cancellata	NC_013241.1	Bivetiella	Cancellariidae	Neogastropoda	Gastropoda	Mollusca
Biwia springeri	NC_022188.1	Biwia	Gobionidae	Cypriniformes	Actinopteri	Chordata
Blanus cinereus	NC_012433.1	Blanus	Blanidae	Squamata	Lepidosauria	Chordata
Blaps rhynchoptera	NC_047449.1	Blaps	Tenebrionidae	Coleoptera	Insecta	Arthropoda
Blaptica dubia	NC_029224.1	Blaptica	Blaberidae	Blattodea	Insecta	Arthropoda
Blarina brevicauda	NC_042734.1	Blarina	Soricidae	Eulipotyphla	Mammalia	Chordata
Blarina hylophaga	NC_042694.1	Blarina	Soricidae	Eulipotyphla	Mammalia	Chordata
Blarinella cf.	NC_042750.1	Blarinella	Soricidae	Eulipotyphla	Mammalia	Chordata
Blarinella quadraticauda	NC_023950.1	Blarinella	Soricidae	Eulipotyphla	Mammalia	Chordata
Blarinella wardi	NC_041145.1	Blarinella	Soricidae	Eulipotyphla	Mammalia	Chordata
Blastocerus dichotomus	NC_020682.1	Blastocerus	Cervidae	Artiodactyla	Mammalia	Chordata
Blastopsylla occidentalis	NC_038147.1	Blastopsylla	Aphalaridae	Hemiptera	Insecta	Arthropoda
Blattella bisignata	NC_018549.1	Blattella	Ectobiidae	Blattodea	Insecta	Arthropoda
Blattella germanica	NC_012901.1	Blattella	Ectobiidae	Blattodea	Insecta	Arthropoda
Blattisocius keegani	NC_043812.1	Blattisocius	Blattisociidae	Mesostigmata	Arachnida	Arthropoda
Blattisocius tarsalis	NC_046027.1	Blattisocius	Blattisociidae	Mesostigmata	Arachnida	Arthropoda
Blepephaeus succinctor	NC_044697.1	Blepephaeus	Cerambycidae	Coleoptera	Insecta	Arthropoda
Blicca bjoerkna	NC_020355.1	Blicca	Leuciscidae	Cypriniformes	Actinopteri	Chordata
Bodianus oxycephalus	NC_028423.1	Bodianus	Labridae	Labriformes	Actinopteri	Chordata
Bokermannohyla alvarengai	NC_036493.1	Bokermannohyla	Hylidae	Anura	Amphibia	Chordata
Bolbometopon muricatum	NC_033901.1	Bolbometopon	Labridae	Labriformes	Actinopteri	Chordata
Boleophthalmus boddarti	NC_023468.1	Boleophthalmus	Gobiidae	Gobiiformes	Actinopteri	Chordata
Bolitoglossa n.	NC_006346.1	Bolitoglossa	Plethodontidae	Caudata	Amphibia	Chordata
Bolma rugosa	NC_029366.1	Bolma	Turbinidae	Trochida	Gastropoda	Mollusca
Bombina fortinuptialis	NC_006402.1	Bombina	Bombinatoridae	Anura	Amphibia	Chordata
Bombina lichuanensis	NC_021477.1	Bombina	Bombinatoridae	Anura	Amphibia	Chordata
Bombina maxima	NC_011049.1	Bombina	Bombinatoridae	Anura	Amphibia	Chordata
Bombina microdeladigitora	NC_021476.1	Bombina	Bombinatoridae	Anura	Amphibia	Chordata
Bombus hypocrita	NC_011923.1	Bombus	Apidae	Hymenoptera	Insecta	Arthropoda
Bombus terrestris	NC_045178.1	Bombus	Apidae	Hymenoptera	Insecta	Arthropoda
Bombus terrestris	NC_045179.1	Bombus	Apidae	Hymenoptera	Insecta	Arthropoda
Bombus waltoni	NC_045283.1	Bombus	Apidae	Hymenoptera	Insecta	Arthropoda
Bombyx huttoni	NC_026518.1	Bombyx	Bombycidae	Lepidoptera	Insecta	Arthropoda
Bombyx lemeepauli	NC_037149.1	Bombyx	Bombycidae	Lepidoptera	Insecta	Arthropoda
Bootherium bombifrons	NC_044933.1	Bootherium	Bovidae	Artiodactyla	Mammalia	Chordata
Boreotrophon candelabrum	NC_046505.1	Boreotrophon	Muricidae	Neogastropoda	Gastropoda	Mollusca
Bos frontalis	NC_036020.1	Bos	Bovidae	Artiodactyla	Mammalia	Chordata
Bos gaurus	NC_024818.1	Bos	Bovidae	Artiodactyla	Mammalia	Chordata
Bos javanicus	NC_012706.1	Bos	Bovidae	Artiodactyla	Mammalia	Chordata
Bos mutus	NC_025563.1	Bos	Bovidae	Artiodactyla	Mammalia	Chordata
Boselaphus tragocamelus	NC_020614.1	Boselaphus	Bovidae	Artiodactyla	Mammalia	Chordata
Bostockia porosa	NC_024847.1	Bostockia	Percichthyidae	Centrarchiformes	Actinopteri	Chordata
Bostrychus sinensis	NC_017880.1	Bostrychus	Eleotridae	Gobiiformes	Actinopteri	Chordata
Botaurus stellaris	NC_025923.1	Botaurus	Ardeidae	Pelecaniformes	Aves	Chordata
Bothriocroton concolor	NC_017756.1	Bothriocroton	Ixodidae	Ixodida	Arachnida	Arthropoda
Bothriocroton undatum	NC_017757.1	Bothriocroton	Ixodidae	Ixodida	Arachnida	Arthropoda
Bothrocara hollandi	NC_043859.1	Bothrocara	Zoarcidae	Perciformes	Actinopteri	Chordata
Bothropolys sp.	NC_009458.1	Bothropolys	Ethopolyidae	Lithobiomorpha	Chilopoda	Arthropoda
Bothrops diporus	NC_039649.1	Bothrops	Viperidae	Squamata	Lepidosauria	Chordata
Bothrops jararaca	NC_030760.1	Bothrops	Viperidae	Squamata	Lepidosauria	Chordata
Bothrops pubescens	NC_039648.1	Bothrops	Viperidae	Squamata	Lepidosauria	Chordata
Bothus myriaster	NC_030365.1	Bothus	Bothidae	Pleuronectiformes	Actinopteri	Chordata
Bothus pantherinus	NC_024947.1	Bothus	Bothidae	Pleuronectiformes	Actinopteri	Chordata
Botia lohachata	NC_027495.1	Botia	Botiidae	Cypriniformes	Actinopteri	Chordata
Botia udomritthiruji	NC_031601.1	Botia	Botiidae	Cypriniformes	Actinopteri	Chordata
Botrylloides nigrum	NC_021467.1	Botrylloides	Styelidae	Stolidobranchia	Ascidiacea	Chordata
Bottapotamon lingchuanense	NC_049011.1	Bottapotamon	Potamidae	Decapoda	Malacostraca	Arthropoda
Bourletiella arvalis	NC_039558.1	Bourletiella	Bourletiellidae	Symphypleona	Collembola	Arthropoda
Bovichtus argentinus	NC_034351.1	Bovichtus	Bovichtidae	Perciformes	Actinopteri	Chordata
Brachaluteres ulvarum	NC_011940.1	Brachaluteres	Monacanthidae	Tetraodontiformes	Actinopteri	Chordata
Brachirus orientalis	NC_026078.1	Brachirus	Soleidae	Pleuronectiformes	Actinopteri	Chordata
Brachycladium goliath	NC_029757.1	Brachycladium	Brachycladiidae	Plagiorchiida	Trematoda	Platyhelminthes
Brachycybe lecontii	NC_021934.1	Brachycybe	Andrognathidae	Playtdesmida	Diplopoda	Arthropoda
Brachygobius doriae	NC_037142.1	Brachygobius	Gobiidae	Gobiiformes	Actinopteri	Chordata
Brachyhypopomus occidentalis	NC_015078.1	Brachyhypopomus	Hypopomidae	Gymnotiformes	Actinopteri	Chordata
Brachymna tenuis	NC_042802.1	Brachymna	Pentatomidae	Hemiptera	Insecta	Arthropoda
Brachymystax lenok	NC_018341.1	Brachymystax	Salmonidae	Salmoniformes	Actinopteri	Chordata
Brachymystax lenok	NC_018342.1	Brachymystax	Salmonidae	Salmoniformes	Actinopteri	Chordata
Brachymystax tumensis	NC_024674.1	Brachymystax	Salmonidae	Salmoniformes	Actinopteri	Chordata
Brachyphylla cavernarum	NC_022421.1	Brachyphylla	Phyllostomidae	Chiroptera	Mammalia	Chordata
Brachyrhynchus hsiaoi	NC_022670.1	Brachyrhynchus	Aradidae	Hemiptera	Insecta	Arthropoda
Brachythemis contaminata	NC_026305.1	Brachythemis	Libellulidae	Odonata	Insecta	Arthropoda
Brachyuropus grewingkii	NC_026309.1	Brachyuropus	Acanthogammaridae	Amphipoda	Malacostraca	Arthropoda
Bradypus pygmaeus	NC_028554.1	Bradypus	Bradypodidae	Pilosa	Mammalia	Chordata
Bradypus torquatus	NC_028555.1	Bradypus	Bradypodidae	Pilosa	Mammalia	Chordata
Bradypus variegatus	NC_028501.1	Bradypus	Bradypodidae	Pilosa	Mammalia	Chordata
Brahmaea hearseyi	NC_034279.1	Brahmaea	Brahmaeidae	Lepidoptera	Insecta	Arthropoda
Branchiostegus albus	NC_012905.1	Branchiostegus	Malacanthidae		Actinopteri	Chordata
Branchiostegus argentatus	NC_012907.1	Branchiostegus	Malacanthidae		Actinopteri	Chordata
Branchiostegus japonicus	NC_012904.1	Branchiostegus	Malacanthidae		Actinopteri	Chordata
Branchiostoma lanceolatum	NC_001912.1	Branchiostoma	Branchiostomidae	Amphioxiformes	Leptocardii	Chordata
Bregmaceros nectabanus	NC_008124.1	Bregmaceros	Bregmacerotidae	Gadiformes	Actinopteri	Chordata
Breviceps adspersus	NC_023379.1	Breviceps	Brevicipitidae	Anura	Amphibia	Chordata
Brevimyrus niger	NC_012705.1	Brevimyrus	Mormyridae	Osteoglossiformes	Actinopteri	Chordata
Breviscolex orientalis	NC_035634.1	Breviscolex	Capingentidae	Caryophyllidea	Cestoda	Platyhelminthes
Brontostoma colossus	NC_024745.1	Brontostoma	Reduviidae	Hemiptera	Insecta	Arthropoda
Bruchidius uberatus	NC_047198.1	Bruchidius	Chrysomelidae	Coleoptera	Insecta	Arthropoda
Brycon henni	NC_026873.1	Brycon	Bryconidae	Characiformes	Actinopteri	Chordata
Brycon orbignyanus	NC_024938.1	Brycon	Bryconidae	Characiformes	Actinopteri	Chordata
Bryodema dolichoptera	NC_046543.1	Bryodema	Acrididae	Orthoptera	Insecta	Arthropoda
Bryodema nigroptera	NC_046535.1	Bryodema	Acrididae	Orthoptera	Insecta	Arthropoda
Bryodemacris uvarovi	NC_046553.1	Bryodemacris	Acrididae	Orthoptera	Insecta	Arthropoda
Bryodemella holdereri	NC_046536.1	Bryodemella	Acrididae	Orthoptera	Insecta	Arthropoda
Bryodemella tuberculata	NC_046554.1	Bryodemella	Acrididae	Orthoptera	Insecta	Arthropoda
Bubalus carabanensis	NC_006295.1	Bubalus	Bovidae	Artiodactyla	Mammalia	Chordata
Bubalus depressicornis	NC_020615.1	Bubalus	Bovidae	Artiodactyla	Mammalia	Chordata
Bubo bubo	NC_038219.1	Bubo	Strigidae	Strigiformes	Aves	Chordata
Bubo scandiacus	NC_038220.1	Bubo	Strigidae	Strigiformes	Aves	Chordata
Bubulcus ibis	NC_025917.1	Bubulcus	Ardeidae	Pelecaniformes	Aves	Chordata
Buccinulum fuscozonatum	NC_039121.1	Buccinulum	Buccinidae	Neogastropoda	Gastropoda	Mollusca
Buccinulum pertinax	NC_039124.1	Buccinulum	Buccinidae	Neogastropoda	Gastropoda	Mollusca
Buccinum pemphigus	NC_029373.1	Buccinum	Buccinidae	Neogastropoda	Gastropoda	Mollusca
Buccinum undatum	NC_040940.1	Buccinum	Buccinidae	Neogastropoda	Gastropoda	Mollusca
Buccochromis nototaenia	NC_031416.1	Buccochromis	Cichlidae	Cichliformes	Actinopteri	Chordata
Buceros bicornis	NC_038201.1	Buceros	Bucerotidae	Bucerotiformes	Aves	Chordata
Budorcas taxicolor	NC_013069.1	Budorcas	Bovidae	Artiodactyla	Mammalia	Chordata
Budorcas taxicolor	NC_043930.1	Budorcas	Bovidae	Artiodactyla	Mammalia	Chordata
Budorcas taxicolor	NC_039686.1	Budorcas	Bovidae	Artiodactyla	Mammalia	Chordata
Bufo stejnegeri	NC_027686.1	Bufo	Bufonidae	Anura	Amphibia	Chordata
Bufo tibetanus	NC_020048.1	Bufo	Bufonidae	Anura	Amphibia	Chordata
Bufotes pewzowi	NC_047225.1	Bufotes	Bufonidae	Anura	Amphibia	Chordata
Bufotes zamdaensis	NC_046047.1	Bufotes	Bufonidae	Anura	Amphibia	Chordata
Bujurquina mariae	NC_033543.1	Bujurquina	Cichlidae	Cichliformes	Actinopteri	Chordata
Bulbitermes laticephalus	NC_034059.1	Bulbitermes	Termitidae	Blattodea	Insecta	Arthropoda
Bulbitermes makhamensis	NC_034029.1	Bulbitermes	Termitidae	Blattodea	Insecta	Arthropoda
Bulbitermes singaporiensis	NC_034147.1	Bulbitermes	Termitidae	Blattodea	Insecta	Arthropoda
Bullacta exarata	NC_042169.1	Bullacta	Haminoeidae	Cephalaspidea	Gastropoda	Mollusca
Bullanga florida	NC_032298.1	Bullanga	Myrmeleontidae	Neuroptera	Insecta	Arthropoda
Bungarus fasciatus	NC_011393.1	Bungarus	Elapidae	Squamata	Lepidosauria	Chordata
Bunomys penitus	NC_036724.1	Bunomys	Muridae	Rodentia	Mammalia	Chordata
Bunostomum phlebotomum	NC_012308.1	Bunostomum	Ancylostomatidae	Strongylida	Chromadorea	Nematoda
Bunostomum trigonocephalum	NC_019803.1	Bunostomum	Ancylostomatidae	Strongylida	Chromadorea	Nematoda
Burara striata	NC_034676.1	Burara	Hesperiidae	Lepidoptera	Insecta	Arthropoda
Bursaphelenchus mucronatus	NC_021120.1	Bursaphelenchus	Aphelenchoididae	Rhabditida	Chromadorea	Nematoda
Bursaphelenchus xylophilus	NC_023208.1	Bursaphelenchus	Aphelenchoididae	Rhabditida	Chromadorea	Nematoda
Butastur indicus	NC_032362.1	Butastur	Accipitridae	Accipitriformes	Aves	Chordata
Butastur liventer	NC_032363.1	Butastur	Accipitridae	Accipitriformes	Aves	Chordata
Buteo hemilasius	NC_029377.1	Buteo	Accipitridae	Accipitriformes	Aves	Chordata
Buteo lagopus	NC_029189.1	Buteo	Accipitridae	Accipitriformes	Aves	Chordata
Buthus occitanus	NC_010765.1	Buthus	Buthidae	Scorpiones	Arachnida	Arthropoda
Butorides striata	NC_025922.1	Butorides	Ardeidae	Pelecaniformes	Aves	Chordata
Byturus ochraceus	NC_036267.1	Byturus	Byturidae	Coleoptera	Insecta	Arthropoda
Cabassous centralis	NC_028556.1	Cabassous	Chlamyphoridae	Cingulata	Mammalia	Chordata
Cabassous chacoensis	NC_028557.1	Cabassous	Chlamyphoridae	Cingulata	Mammalia	Chordata
Cabassous tatouay	NC_028558.1	Cabassous	Chlamyphoridae	Cingulata	Mammalia	Chordata
Cabassous unicinctus	NC_028559.1	Cabassous	Chlamyphoridae	Cingulata	Mammalia	Chordata
Cabdio morar	NC_015536.1	Cabdio	Danionidae	Cypriniformes	Actinopteri	Chordata
Cacajao calvus	NC_021967.1	Cacajao	Pitheciidae	Primates	Mammalia	Chordata
Cacatua pastinator	NC_040142.1	Cacatua	Cacatuidae	Psittaciformes	Aves	Chordata
Cacoplistes rogenhoferi	NC_039664.1	Cacoplistes	Phalangopsidae	Orthoptera	Insecta	Arthropoda
Cacopsylla coccinea	NC_027087.1	Cacopsylla	Psyllidae	Hemiptera	Insecta	Arthropoda
Cacopsylla pyri	NC_038148.1	Cacopsylla	Psyllidae	Hemiptera	Insecta	Arthropoda
Cacospongia mycofijiensis	NC_031192.1	Cacospongia	Thorectidae	Dictyoceratida	Demospongiae	Porifera
Caecilia gracilis	NC_023508.1	Caecilia	Caeciliidae	Gymnophiona	Amphibia	Chordata
Caecilia tentaculata	NC_023507.1	Caecilia	Caeciliidae	Gymnophiona	Amphibia	Chordata
Caenorhabditis afra	NC_035252.1	Caenorhabditis	Rhabditidae	Rhabditida	Chromadorea	Nematoda
Caenorhabditis angaria	NC_035246.1	Caenorhabditis	Rhabditidae	Rhabditida	Chromadorea	Nematoda
Caenorhabditis brenneri	NC_035244.1	Caenorhabditis	Rhabditidae	Rhabditida	Chromadorea	Nematoda
Caenorhabditis briggsae	NC_009885.1	Caenorhabditis	Rhabditidae	Rhabditida	Chromadorea	Nematoda
Caenorhabditis castelli	NC_035253.1	Caenorhabditis	Rhabditidae	Rhabditida	Chromadorea	Nematoda
Caenorhabditis doughertyi	NC_035247.1	Caenorhabditis	Rhabditidae	Rhabditida	Chromadorea	Nematoda
Caenorhabditis macrosperma	NC_035251.1	Caenorhabditis	Rhabditidae	Rhabditida	Chromadorea	Nematoda
Caenorhabditis nouraguensis	NC_035250.1	Caenorhabditis	Rhabditidae	Rhabditida	Chromadorea	Nematoda
Caenorhabditis plicata	NC_035245.1	Caenorhabditis	Rhabditidae	Rhabditida	Chromadorea	Nematoda
Caenorhabditis tropicalis	NC_025756.1	Caenorhabditis	Rhabditidae	Rhabditida	Chromadorea	Nematoda
Caenorhabditis virilis	NC_035248.1	Caenorhabditis	Rhabditidae	Rhabditida	Chromadorea	Nematoda
Caenorhabditis wallacei	NC_035249.1	Caenorhabditis	Rhabditidae	Rhabditida	Chromadorea	Nematoda
Caesio cuning	NC_029195.1	Caesio	Lutjanidae	Lutjaniformes	Actinopteri	Chordata
Cairina moschata	NC_010965.1	Cairina	Anatidae	Anseriformes	Aves	Chordata
Calameuta filiformis	NC_028445.1	Calameuta	Cephidae	Hymenoptera	Insecta	Arthropoda
Calameuta idolon	NC_028446.1	Calameuta	Cephidae	Hymenoptera	Insecta	Arthropoda
Calandrella cinerea	NC_048469.1	Calandrella	Alaudidae	Passeriformes	Aves	Chordata
Calanus hyperboreus	NC_019627.1	Calanus	Calanidae	Calanoida	Hexanauplia	Arthropoda
Calappa bilineata	NC_047195.1	Calappa	Calappidae	Decapoda	Malacostraca	Arthropoda
Calicophoron microbothrioides	NC_027271.1	Calicophoron	Paramphistomidae	Plagiorchiida	Trematoda	Platyhelminthes
Calidris pugnax	NC_046877.1	Calidris	Scolopacidae	Charadriiformes	Aves	Chordata
Calidris pygmaea	NC_027496.1	Calidris	Scolopacidae	Charadriiformes	Aves	Chordata
Calidris ruficollis	NC_040990.1	Calidris	Scolopacidae	Charadriiformes	Aves	Chordata
Calidris tenuirostris	NC_046764.1	Calidris	Scolopacidae	Charadriiformes	Aves	Chordata
Californiconus californicus	NC_032377.1	Californiconus	Conidae	Neogastropoda	Gastropoda	Mollusca
Callaeas cinereus	NC_031350.1	Callaeas	Callaeidae	Passeriformes	Aves	Chordata
Callanthias japonicus	NC_034343.1	Callanthias	Callanthiidae		Actinopteri	Chordata
Callerebia suroia	NC_026060.1	Callerebia	Nymphalidae	Lepidoptera	Insecta	Arthropoda
Callianassa ceramica	NC_031154.1	Callianassa	Callianassidae	Decapoda	Malacostraca	Arthropoda
Callicerus obscurus	NC_028598.1	Callicerus	Staphylinidae	Coleoptera	Insecta	Arthropoda
Callimico goeldii	NC_024628.1	Callimico	Cebidae	Primates	Mammalia	Chordata
Callimorpha dominula	NC_027094.1	Callimorpha	Erebidae	Lepidoptera	Insecta	Arthropoda
Callionymus enneactis	NC_024194.1	Callionymus	Callionymidae	Syngnathiformes	Actinopteri	Chordata
Callionymus olidus	NC_046750.1	Callionymus	Callionymidae	Syngnathiformes	Actinopteri	Chordata
Calliope calliope	NC_015074.1	Calliope	Muscicapidae	Passeriformes	Aves	Chordata
Callipepla squamata	NC_029340.1	Callipepla	Odontophoridae	Galliformes	Aves	Chordata
Calliphlox amethystina	NC_030286.1	Calliphlox	Trochilidae	Apodiformes	Aves	Chordata
Calliphora chinghaiensis	NC_029215.1	Calliphora	Calliphoridae	Diptera	Insecta	Arthropoda
Calliphora vicina	NC_019639.1	Calliphora	Calliphoridae	Diptera	Insecta	Arthropoda
Calliphora vomitoria	NC_028411.1	Calliphora	Calliphoridae	Diptera	Insecta	Arthropoda
Callipogon relictus	NC_037698.1	Callipogon	Cerambycidae	Coleoptera	Insecta	Arthropoda
Calliptamus abbreviatus	NC_030626.1	Calliptamus	Acrididae	Orthoptera	Insecta	Arthropoda
Calliptamus barbarus	NC_046544.1	Calliptamus	Acrididae	Orthoptera	Insecta	Arthropoda
Calliptamus italicus	NC_011305.1	Calliptamus	Acrididae	Orthoptera	Insecta	Arthropoda
Callispa bowringii	NC_042198.1	Callispa	Chrysomelidae	Coleoptera	Insecta	Arthropoda
Callistoctopus luteus	NC_039848.1	Callistoctopus	Octopodidae	Octopoda	Cephalopoda	Mollusca
Callistoctopus minor	NC_015896.1	Callistoctopus	Octopodidae	Octopoda	Cephalopoda	Mollusca
Callitettix biformis	NC_025496.1	Callitettix	Cercopidae	Hemiptera	Insecta	Arthropoda
Callitettix braconoides	NC_025497.1	Callitettix	Cercopidae	Hemiptera	Insecta	Arthropoda
Callitettix versicolor	NC_020031.1	Callitettix	Cercopidae	Hemiptera	Insecta	Arthropoda
Callithrix geoffroyi	NC_021941.1	Callithrix	Cebidae	Primates	Mammalia	Chordata
Callithrix kuhlii	NC_027658.1	Callithrix	Cebidae	Primates	Mammalia	Chordata
Callithrix penicillata	NC_030788.1	Callithrix	Cebidae	Primates	Mammalia	Chordata
Callithrix pygmaea	NC_021942.1	Callithrix	Cebidae	Primates	Mammalia	Chordata
Callosciurus adamsi	NC_030071.1	Callosciurus	Sciuridae	Rodentia	Mammalia	Chordata
Callosciurus erythraeus	NC_025550.1	Callosciurus	Sciuridae	Rodentia	Mammalia	Chordata
Callosciurus finlaysonii	NC_035817.1	Callosciurus	Sciuridae	Rodentia	Mammalia	Chordata
Callosciurus notatus	NC_035815.1	Callosciurus	Sciuridae	Rodentia	Mammalia	Chordata
Callosciurus prevostii	NC_035816.1	Callosciurus	Sciuridae	Rodentia	Mammalia	Chordata
Callospermophilus lateralis	NC_031210.1	Callospermophilus	Sciuridae	Rodentia	Mammalia	Chordata
Caloenas maculata	NC_031870.1	Caloenas	Columbidae	Columbiformes	Aves	Chordata
Caloenas nicobarica	NC_031869.1	Caloenas	Columbidae	Columbiformes	Aves	Chordata
Caloperdix oculeus	NC_024619.1	Caloperdix	Phasianidae	Galliformes	Aves	Chordata
Calophya californica	NC_036302.1	Calophya	Calophyidae	Hemiptera	Insecta	Arthropoda
Caloptilia theivora	NC_046600.1	Caloptilia	Gracillariidae	Lepidoptera	Insecta	Arthropoda
Calosoma sp.	NC_018339.1	Calosoma	Carabidae	Coleoptera	Insecta	Arthropoda
Calotomus japonicus	NC_035427.1	Calotomus	Labridae	Labriformes	Actinopteri	Chordata
Calyptocephallela gayi	NC_019997.1	Calyptocephallela	Calyptocephalellidae	Anura	Amphibia	Chordata
Calyptophractus retusus	NC_028560.1	Calyptophractus	Chlamyphoridae	Cingulata	Mammalia	Chordata
Camaena cicatricosa	NC_025511.1	Camaena	Camaenidae	Stylommatophora	Gastropoda	Mollusca
Camallanus cotti	NC_036308.1	Camallanus	Camallanidae	Rhabditida	Chromadorea	Nematoda
Cambaroides dauricus	NC_033505.1	Cambaroides	Cambaridae	Decapoda	Malacostraca	Arthropoda
Cambaroides japonicus	NC_033506.1	Cambaroides	Cambaridae	Decapoda	Malacostraca	Arthropoda
Cambaroides similis	NC_016925.1	Cambaroides	Cambaridae	Decapoda	Malacostraca	Arthropoda
Cambarus robustus	NC_033507.1	Cambarus	Cambaridae	Decapoda	Malacostraca	Arthropoda
Campanulotes compar	NC_007884.1	Campanulotes	Philopteridae	Phthiraptera	Insecta	Arthropoda
Campephilus guatemalensis	NC_028020.1	Campephilus	Picidae	Piciformes	Aves	Chordata
Campephilus imperialis	NC_034278.1	Campephilus	Picidae	Piciformes	Aves	Chordata
Camponotus atrox	NC_029357.1	Camponotus	Formicidae	Hymenoptera	Insecta	Arthropoda
Camponotus concavus	NC_042676.1	Camponotus	Formicidae	Hymenoptera	Insecta	Arthropoda
Camptonotus carolinensis	NC_028060.1	Camptonotus	Gryllacrididae	Orthoptera	Insecta	Arthropoda
Campylomormyrus compressirostris	NC_022960.1	Campylomormyrus	Mormyridae	Osteoglossiformes	Actinopteri	Chordata
Campylorhynchus brunneicapillus	NC_029482.1	Campylorhynchus	Certhiidae	Passeriformes	Aves	Chordata
Campylorhynchus zonatus	NC_022840.1	Campylorhynchus	Certhiidae	Passeriformes	Aves	Chordata
Candidia barbata	NC_037156.1	Candidia	Xenocyprididae	Cypriniformes	Actinopteri	Chordata
Candidia pingtungensis	NC_028596.1	Candidia	Xenocyprididae	Cypriniformes	Actinopteri	Chordata
Canis lupaster	NC_027956.1	Canis	Canidae	Carnivora	Mammalia	Chordata
Cantao ocellatus	NC_042803.1	Cantao	Scutelleridae	Hemiptera	Insecta	Arthropoda
Cantherhines pardalis	NC_011325.1	Cantherhines	Monacanthidae	Tetraodontiformes	Actinopteri	Chordata
Canthesancus helluo	NC_037745.1	Canthesancus	Reduviidae	Hemiptera	Insecta	Arthropoda
Canthidermis maculata	NC_011935.1	Canthidermis	Balistidae	Tetraodontiformes	Actinopteri	Chordata
Canthophrys gongota	NC_031576.1	Canthophrys	Cobitidae	Cypriniformes	Actinopteri	Chordata
Capnia zijinshana	NC_034661.1	Capnia	Capniidae	Plecoptera	Insecta	Arthropoda
Capoeta aculeata	NC_031549.1	Capoeta	Cyprinidae	Cypriniformes	Actinopteri	Chordata
Capoeta damascina	NC_031522.1	Capoeta	Cyprinidae	Cypriniformes	Actinopteri	Chordata
Capra aegagrus	NC_028161.1	Capra	Bovidae	Artiodactyla	Mammalia	Chordata
Capra caucasica	NC_020683.1	Capra	Bovidae	Artiodactyla	Mammalia	Chordata
Capra falconeri	NC_020622.1	Capra	Bovidae	Artiodactyla	Mammalia	Chordata
Capra ibex	NC_020623.1	Capra	Bovidae	Artiodactyla	Mammalia	Chordata
Capra nubiana	NC_020624.1	Capra	Bovidae	Artiodactyla	Mammalia	Chordata
Capra pyrenaica	NC_020625.1	Capra	Bovidae	Artiodactyla	Mammalia	Chordata
Capra sibirica	NC_020626.1	Capra	Bovidae	Artiodactyla	Mammalia	Chordata
Capreolus capreolus	NC_020684.1	Capreolus	Cervidae	Artiodactyla	Mammalia	Chordata
Capreolus pygargus	NC_025271.1	Capreolus	Cervidae	Artiodactyla	Mammalia	Chordata
Capricornis crispus	NC_012096.1	Capricornis	Bovidae	Artiodactyla	Mammalia	Chordata
Capricornis milneedwardsii	NC_023457.1	Capricornis	Bovidae	Artiodactyla	Mammalia	Chordata
Capricornis rubidus	NC_045205.1	Capricornis	Bovidae	Artiodactyla	Mammalia	Chordata
Capricornis sp.	NC_030179.1	Capricornis	Bovidae	Artiodactyla	Mammalia	Chordata
Capricornis sumatraensis	NC_020629.1	Capricornis	Bovidae	Artiodactyla	Mammalia	Chordata
Capricornis swinhoei	NC_010640.1	Capricornis	Bovidae	Artiodactyla	Mammalia	Chordata
Caprimulgus indicus	NC_025773.1	Caprimulgus	Caprimulgidae	Caprimulgiformes	Aves	Chordata
Capros aper	NC_010958.1	Capros	Caproidae	Caproiformes	Actinopteri	Chordata
Capsala pricei	NC_047185.1	Capsala	Capsalidae	Capsalidea	Monogenea	Platyhelminthes
Carabus changeonleei	NC_046469.1	Carabus	Carabidae	Coleoptera	Insecta	Arthropoda
Carabus granulatus	NC_044759.1	Carabus	Carabidae	Coleoptera	Insecta	Arthropoda
Carabus lafossei	NC_036507.1	Carabus	Carabidae	Coleoptera	Insecta	Arthropoda
Caracal caracal	NC_028306.1	Caracal	Felidae	Carnivora	Mammalia	Chordata
Caracara cheriway	NC_044673.1	Caracara	Falconidae	Falconiformes	Aves	Chordata
Caracara creightoni	NC_044674.1	Caracara	Falconidae	Falconiformes	Aves	Chordata
Caracara plancus	NC_044672.1	Caracara	Falconidae	Falconiformes	Aves	Chordata
Carangoides equula	NC_025644.1	Carangoides	Carangidae	Carangiformes	Actinopteri	Chordata
Carangoides malabaricus	NC_023968.1	Carangoides	Carangidae	Carangiformes	Actinopteri	Chordata
Caranx ignobilis	NC_022932.1	Caranx	Carangidae	Carangiformes	Actinopteri	Chordata
Caranx tille	NC_029421.1	Caranx	Carangidae	Carangiformes	Actinopteri	Chordata
Carassioides acuminatus	NC_031430.1	Carassioides	Cyprinidae	Cypriniformes	Actinopteri	Chordata
Carassius langsdorfii	NC_002079.1	Carassius	Cyprinidae	Cypriniformes	Actinopteri	Chordata
Carbula sinica	NC_037741.1	Carbula	Pentatomidae	Hemiptera	Insecta	Arthropoda
Carcharhinus acronotus	NC_024055.1	Carcharhinus	Carcharhinidae	Carcharhiniformes	Chondrichthyes	Chordata
Carcharhinus albimarginatus	NC_047239.1	Carcharhinus	Carcharhinidae	Carcharhiniformes	Chondrichthyes	Chordata
Carcharhinus amblyrhynchoides	NC_023948.1	Carcharhinus	Carcharhinidae	Carcharhiniformes	Chondrichthyes	Chordata
Carcharhinus amblyrhynchos	NC_047238.1	Carcharhinus	Carcharhinidae	Carcharhiniformes	Chondrichthyes	Chordata
Carcharhinus amboinensis	NC_026696.1	Carcharhinus	Carcharhinidae	Carcharhiniformes	Chondrichthyes	Chordata
Carcharhinus brevipinna	NC_027081.1	Carcharhinus	Carcharhinidae	Carcharhiniformes	Chondrichthyes	Chordata
Carcharhinus falciformis	NC_042256.1	Carcharhinus	Carcharhinidae	Carcharhiniformes	Chondrichthyes	Chordata
Carcharhinus leucas	NC_023522.1	Carcharhinus	Carcharhinidae	Carcharhiniformes	Chondrichthyes	Chordata
Carcharhinus longimanus	NC_025520.1	Carcharhinus	Carcharhinidae	Carcharhiniformes	Chondrichthyes	Chordata
Carcharhinus macloti	NC_024862.1	Carcharhinus	Carcharhinidae	Carcharhiniformes	Chondrichthyes	Chordata
Carcharhinus melanopterus	NC_024284.1	Carcharhinus	Carcharhinidae	Carcharhiniformes	Chondrichthyes	Chordata
Carcharhinus obscurus	NC_020611.1	Carcharhinus	Carcharhinidae	Carcharhiniformes	Chondrichthyes	Chordata
Carcharhinus plumbeus	NC_024596.1	Carcharhinus	Carcharhinidae	Carcharhiniformes	Chondrichthyes	Chordata
Carcharhinus sorrah	NC_023521.1	Carcharhinus	Carcharhinidae	Carcharhiniformes	Chondrichthyes	Chordata
Carcharhinus tjutjot	NC_026871.1	Carcharhinus	Carcharhinidae	Carcharhiniformes	Chondrichthyes	Chordata
Carcharias taurus	NC_023520.1	Carcharias	Odontaspididae	Lamniformes	Chondrichthyes	Chordata
Carcharodon carcharias	NC_022415.1	Carcharodon	Alopiidae	Lamniformes	Chondrichthyes	Chordata
Carcinochelis bannaensis	NC_037734.1	Carcinochelis	Phymatidae	Hemiptera	Insecta	Arthropoda
Carcinocoris binghami	NC_036012.1	Carcinocoris	Phymatidae	Hemiptera	Insecta	Arthropoda
Carcinoscorpius rotundicauda	NC_019623.1	Carcinoscorpius	Limulidae	Xiphosura	Merostomata	Arthropoda
Cardellina canadensis	NC_041111.1	Cardellina	Parulidae	Passeriformes	Aves	Chordata
Cardinalis cardinalis	NC_025618.1	Cardinalis	Fringillidae	Passeriformes	Aves	Chordata
Cardiodactylus muiri	NC_037914.1	Cardiodactylus	Gryllidae	Orthoptera	Insecta	Arthropoda
Cardisoma carnifex	NC_039105.1	Cardisoma	Gecarcinidae	Decapoda	Malacostraca	Arthropoda
Caridina cf.	NC_030219.1	Caridina	Atyidae	Decapoda	Malacostraca	Arthropoda
Caridina gracilipes	NC_024751.1	Caridina	Atyidae	Decapoda	Malacostraca	Arthropoda
Caridina indistincta	NC_039593.1	Caridina	Atyidae	Decapoda	Malacostraca	Arthropoda
Caridina multidentata	NC_038067.1	Caridina	Atyidae	Decapoda	Malacostraca	Arthropoda
Carijoa riisei	NC_048963.1	Carijoa	Clavulariidae	Alcyonacea	Anthozoa	Cnidaria
Carinotetraodon travancoricus	NC_039822.1	Carinotetraodon	Tetraodontidae	Tetraodontiformes	Actinopteri	Chordata
Carios faini	NC_037524.1	Carios	Argasidae	Ixodida	Arachnida	Arthropoda
Carlito syrichta	NC_012774.1	Carlito	Tarsiidae	Primates	Mammalia	Chordata
Carollia perspicillata	NC_022422.1	Carollia	Phyllostomidae	Chiroptera	Mammalia	Chordata
Carpilius maculatus	NC_049030.1	Carpilius	Carpiliidae	Decapoda	Malacostraca	Arthropoda
Carpodacus erythrinus	NC_025597.1	Carpodacus	Fringillidae	Passeriformes	Aves	Chordata
Carpodacus roseus	NC_025607.1	Carpodacus	Fringillidae	Passeriformes	Aves	Chordata
Carpodacus rubicilloides	NC_040975.1	Carpodacus	Fringillidae	Passeriformes	Aves	Chordata
Carpophilus dimidiatus	NC_046036.1	Carpophilus	Nitidulidae	Coleoptera	Insecta	Arthropoda
Carpophilus pilosellus	NC_046035.1	Carpophilus	Nitidulidae	Coleoptera	Insecta	Arthropoda
Carposina sasakii	NC_023212.1	Carposina	Carposinidae	Lepidoptera	Insecta	Arthropoda
Carrhotus xanthogramma	NC_027492.1	Carrhotus	Salticidae	Araneae	Arachnida	Arthropoda
Carterocephalus silvicola	NC_024646.1	Carterocephalus	Hesperiidae	Lepidoptera	Insecta	Arthropoda
Caryanda elegans	NC_036750.1	Caryanda	Acrididae	Orthoptera	Insecta	Arthropoda
Caryanda sp.	NC_030165.1	Caryanda	Acrididae	Orthoptera	Insecta	Arthropoda
Caryophyllaeus brachycollis	NC_035430.1	Caryophyllaeus	Caryophyllaeidae	Caryophyllidea	Cestoda	Platyhelminthes
Casinycteris argynnis	NC_046899.1	Casinycteris	Pteropodidae	Chiroptera	Mammalia	Chordata
Casinycteris campomaanensis	NC_046900.1	Casinycteris	Pteropodidae	Chiroptera	Mammalia	Chordata
Casinycteris ophiodon	NC_046901.1	Casinycteris	Pteropodidae	Chiroptera	Mammalia	Chordata
Cassiopea xamachana	NC_016466.1	Cassiopea	Cassiopeidae	Rhizostomeae	Scyphozoa	Cnidaria
Castanozoster thoracicus	NC_028037.1	Castanozoster	Thraupidae	Passeriformes	Aves	Chordata
Castor fiber	NC_028625.1	Castor	Castoridae	Rodentia	Mammalia	Chordata
Catacanthus incarnatus	NC_042804.1	Catacanthus	Pentatomidae	Hemiptera	Insecta	Arthropoda
Catlocarpio siamensis	NC_031523.1	Catlocarpio	Cyprinidae	Cypriniformes	Actinopteri	Chordata
Catopsilia pomona	NC_022687.1	Catopsilia	Pieridae	Lepidoptera	Insecta	Arthropoda
Catopuma badia	NC_028300.1	Catopuma	Felidae	Carnivora	Mammalia	Chordata
Catopuma temminckii	NC_027115.1	Catopuma	Felidae	Carnivora	Mammalia	Chordata
Catostomus catostomus	NC_037013.1	Catostomus	Catostomidae	Cypriniformes	Actinopteri	Chordata
Caulophryne pelagica	NC_016020.1	Caulophryne	Caulophrynidae	Lophiiformes	Actinopteri	Chordata
Causus defilippii	NC_013479.1	Causus	Viperidae	Squamata	Lepidosauria	Chordata
Cavariella salicicola	NC_022682.1	Cavariella	Aphididae	Hemiptera	Insecta	Arthropoda
Cavia aperea	NC_046949.1	Cavia	Caviidae	Rodentia	Mammalia	Chordata
Cavitermes tuberosus	NC_034097.1	Cavitermes	Termitidae	Blattodea	Insecta	Arthropoda
Caystrus obscurus	NC_042805.1	Caystrus	Pentatomidae	Hemiptera	Insecta	Arthropoda
Cazira horvathi	NC_042817.1	Cazira	Pentatomidae	Hemiptera	Insecta	Arthropoda
Cecropis daurica	NC_024107.1	Cecropis	Hirundinidae	Passeriformes	Aves	Chordata
Celaenorrhinus maculosa	NC_022853.1	Celaenorrhinus	Hesperiidae	Lepidoptera	Insecta	Arthropoda
Celastrina hersilia	NC_018049.1	Celastrina	Lycaenidae	Lepidoptera	Insecta	Arthropoda
Celleporella hyalina	NC_018344.1	Celleporella	Hippothoidae	Cheilostomatida	Gymnolaemata	Bryozoa
Celypha flavipalpana	NC_046051.1	Celypha	Tortricidae	Lepidoptera	Insecta	Arthropoda
Centrorhynchus aluconis	NC_029765.1	Centrorhynchus	Centrorhynchidae	Polymorphida	Palaeacanthocephala	Acanthocephala
Centruroides vittatus	NC_037222.1	Centruroides	Buthidae	Scorpiones	Arachnida	Arthropoda
Cephalopachus bancanus	NC_002811.1	Cephalopachus	Tarsiidae	Primates	Mammalia	Chordata
Cephalopholis argus	NC_022142.1	Cephalopholis	Serranidae	Perciformes	Actinopteri	Chordata
Cephalopholis boenak	NC_021134.1	Cephalopholis	Serranidae	Perciformes	Actinopteri	Chordata
Cephalopholis sexmaculata	NC_024100.1	Cephalopholis	Serranidae	Perciformes	Actinopteri	Chordata
Cephalopholis sonnerati	NC_022143.1	Cephalopholis	Serranidae	Perciformes	Actinopteri	Chordata
Cephalophus adersi	NC_020685.1	Cephalophus	Bovidae	Artiodactyla	Mammalia	Chordata
Cephalophus callipygus	NC_020686.1	Cephalophus	Bovidae	Artiodactyla	Mammalia	Chordata
Cephalophus dorsalis	NC_020687.1	Cephalophus	Bovidae	Artiodactyla	Mammalia	Chordata
Cephalophus jentinki	NC_020688.1	Cephalophus	Bovidae	Artiodactyla	Mammalia	Chordata
Cephalophus leucogaster	NC_020689.1	Cephalophus	Bovidae	Artiodactyla	Mammalia	Chordata
Cephalophus natalensis	NC_020690.1	Cephalophus	Bovidae	Artiodactyla	Mammalia	Chordata
Cephalophus nigrifrons	NC_020691.1	Cephalophus	Bovidae	Artiodactyla	Mammalia	Chordata
Cephalophus ogilbyi	NC_020692.1	Cephalophus	Bovidae	Artiodactyla	Mammalia	Chordata
Cephalophus rufilatus	NC_020693.1	Cephalophus	Bovidae	Artiodactyla	Mammalia	Chordata
Cephalophus silvicultor	NC_020694.1	Cephalophus	Bovidae	Artiodactyla	Mammalia	Chordata
Cephalophus spadix	NC_020695.1	Cephalophus	Bovidae	Artiodactyla	Mammalia	Chordata
Cephalopina titillator	NC_046479.1	Cephalopina	Oestridae	Diptera	Insecta	Arthropoda
Cephalorhynchus heavisidii	NC_020696.1	Cephalorhynchus	Delphinidae	Artiodactyla	Mammalia	Chordata
Cephaloscyllium umbratile	NC_029399.1	Cephaloscyllium	Scyliorhinidae	Carcharhiniformes	Chondrichthyes	Chordata
Cephalotermes rectangularis	NC_034136.1	Cephalotermes	Termitidae	Blattodea	Insecta	Arthropoda
Cephenemyia trompe	NC_045881.1	Cephenemyia	Oestridae	Diptera	Insecta	Arthropoda
Cephus cinctus	NC_012688.1	Cephus	Cephidae	Hymenoptera	Insecta	Arthropoda
Ceracris fasciata	NC_043956.1	Ceracris	Acrididae	Orthoptera	Insecta	Arthropoda
Ceracris kiangsu	NC_019994.1	Ceracris	Acrididae	Orthoptera	Insecta	Arthropoda
Ceracris versicolor	NC_025285.1	Ceracris	Acrididae	Orthoptera	Insecta	Arthropoda
Ceraesignum maximum	NC_014583.1	Ceraesignum	Vermetidae	Littorinimorpha	Gastropoda	Mollusca
Ceratophyllus wui	NC_040301.1	Ceratophyllus	Ceratophyllidae	Siphonaptera	Insecta	Arthropoda
Ceratophysella communis	NC_046523.1	Ceratophysella	Hypogastruridae	Poduromorpha	Collembola	Arthropoda
Ceratostoma burnetti	NC_046569.1	Ceratostoma	Muricidae	Neogastropoda	Gastropoda	Mollusca
Ceratostoma rorifluum	NC_046526.1	Ceratostoma	Muricidae	Neogastropoda	Gastropoda	Mollusca
Cercocebus atys	NC_028592.1	Cercocebus	Cercopithecidae	Primates	Mammalia	Chordata
Cercocebus chrysogaster	NC_021943.1	Cercocebus	Cercopithecidae	Primates	Mammalia	Chordata
Cercocebus torquatus	NC_023964.1	Cercocebus	Cercopithecidae	Primates	Mammalia	Chordata
Cercopithecus albogularis	NC_021944.1	Cercopithecus	Cercopithecidae	Primates	Mammalia	Chordata
Cercopithecus diana	NC_023963.1	Cercopithecus	Cercopithecidae	Primates	Mammalia	Chordata
Cercopithecus mitis	NC_023961.1	Cercopithecus	Cercopithecidae	Primates	Mammalia	Chordata
Cerion incanum	NC_025645.1	Cerion	Cerionidae	Stylommatophora	Gastropoda	Mollusca
Cerion uva	NC_034226.1	Cerion	Cerionidae	Stylommatophora	Gastropoda	Mollusca
Cermatobius longicornis	NC_021403.1	Cermatobius	Henicopidae	Lithobiomorpha	Chilopoda	Arthropoda
Cernuella virgata	NC_030723.1	Cernuella	Geomitridae	Stylommatophora	Gastropoda	Mollusca
Ceruchus minor	NC_042613.1	Ceruchus	Lucanidae	Coleoptera	Insecta	Arthropoda
Cervaphis quercus	NC_024926.1	Cervaphis	Aphididae	Hemiptera	Insecta	Arthropoda
Cervus canadensis	NC_014703.1	Cervus	Cervidae	Artiodactyla	Mammalia	Chordata
Cervus hanglu	NC_013840.1	Cervus	Cervidae	Artiodactyla	Mammalia	Chordata
Ceryle rudis	NC_024280.1	Ceryle	Cerylidae	Coraciiformes	Aves	Chordata
Cestrotus liui	NC_034922.1	Cestrotus	Lauxaniidae	Diptera	Insecta	Arthropoda
Cethosia biblis	NC_026070.1	Cethosia	Nymphalidae	Lepidoptera	Insecta	Arthropoda
Cetomimus sp.	NC_012048.1	Cetomimus	Cetomimidae	Beryciformes	Actinopteri	Chordata
Cetonurus globiceps	NC_027436.1	Cetonurus	Macrouridae	Gadiformes	Actinopteri	Chordata
Cetorhinus maximus	NC_023266.1	Cetorhinus	Alopiidae	Lamniformes	Chondrichthyes	Chordata
Ceutorhynchus obstrictus	NC_045101.1	Ceutorhynchus	Curculionidae	Coleoptera	Insecta	Arthropoda
Chabertia erschowi	NC_023782.1	Chabertia	Chabertiidae	Strongylida	Chromadorea	Nematoda
Chaceon granulatus	NC_023476.1	Chaceon	Geryonidae	Decapoda	Malacostraca	Arthropoda
Lepomis gulosus	NC_042249.1	Lepomis	Centrarchidae	Centrarchiformes	Actinopteri	Chordata
Chaenodraco wilsoni	NC_039158.1	Chaenodraco	Channichthyidae	Perciformes	Actinopteri	Chordata
Chaenogobius gulosus	NC_027193.1	Chaenogobius	Gobiidae	Gobiiformes	Actinopteri	Chordata
Chaenomugil proboscideus	NC_017881.1	Chaenomugil	Mugilidae	Mugiliformes	Actinopteri	Chordata
Chaetobranchopsis bitaeniatus	NC_033542.1	Chaetobranchopsis	Cichlidae	Cichliformes	Actinopteri	Chordata
Chaetocnema pelagica	NC_041170.1	Chaetocnema	Chrysomelidae	Coleoptera	Insecta	Arthropoda
Chaetodermis penicilligerus	NC_011951.1	Chaetodermis	Monacanthidae	Tetraodontiformes	Actinopteri	Chordata
Chaetodon octofasciatus	NC_040865.1	Chaetodon	Chaetodontidae	Chaetodontiformes	Actinopteri	Chordata
Chaetodon wiebeli	NC_048979.1	Chaetodon	Chaetodontidae	Chaetodontiformes	Actinopteri	Chordata
Chaetophractus vellerosus	NC_028561.1	Chaetophractus	Chlamyphoridae	Cingulata	Mammalia	Chordata
Chaetophractus villosus	NC_028562.1	Chaetophractus	Chlamyphoridae	Cingulata	Mammalia	Chordata
Chaetopterus variopedatus	NC_028710.1	Chaetopterus	Chaetopteridae	Spionida	Polychaeta	Annelida
Chaetosoma scaritides	NC_011324.1	Chaetosoma	Chaetosomatidae	Coleoptera	Insecta	Arthropoda
Chaetura pelagica	NC_028545.1	Chaetura	Apodidae	Apodiformes	Aves	Chordata
Chaeturichthys stigmatias	NC_020786.1	Chaeturichthys	Gobiidae	Gobiiformes	Actinopteri	Chordata
Chagunius chagunio	NC_031613.1	Chagunius	Cyprinidae	Cypriniformes	Actinopteri	Chordata
Chalarodon madagascariensis	NC_012836.1	Chalarodon	Iguanidae	Squamata	Lepidosauria	Chordata
Chalinga pratti	NC_039861.1	Chalinga	Nymphalidae	Lepidoptera	Insecta	Arthropoda
Chalinolobus tuberculatus	NC_002626.1	Chalinolobus	Vespertilionidae	Chiroptera	Mammalia	Chordata
Challia fletcheri	NC_018538.1	Challia	Pygidicranidae	Dermaptera	Insecta	Arthropoda
Chamaeleo africanus	NC_012422.1	Chamaeleo	Chamaeleonidae	Squamata	Lepidosauria	Chordata
Chamaeleo arabicus	NC_012445.1	Chamaeleo	Chamaeleonidae	Squamata	Lepidosauria	Chordata
Chamaeleo calcaricarens	NC_012452.1	Chamaeleo	Chamaeleonidae	Squamata	Lepidosauria	Chordata
Chamaeleo calyptratus	NC_012420.1	Chamaeleo	Chamaeleonidae	Squamata	Lepidosauria	Chordata
Chamaeleo chamaeleon	NC_012427.1	Chamaeleo	Chamaeleonidae	Squamata	Lepidosauria	Chordata
Chamaeleo monachus	NC_012443.1	Chamaeleo	Chamaeleonidae	Squamata	Lepidosauria	Chordata
Chamaeleo zeylanicus	NC_012444.1	Chamaeleo	Chamaeleonidae	Squamata	Lepidosauria	Chordata
Champsocephalus gunnari	NC_018340.1	Champsocephalus	Channichthyidae	Perciformes	Actinopteri	Chordata
Champsodon cf.	NC_022483.1	Champsodon	Champsodontidae	Pempheriformes	Actinopteri	Chordata
Changeondelphax velitchkovskyi	NC_037181.1	Changeondelphax	Delphacidae	Hemiptera	Insecta	Arthropoda
Channa asiatica	NC_025225.1	Channa	Channidae	Anabantiformes	Actinopteri	Chordata
Channa gachua	NC_036948.1	Channa	Channidae	Anabantiformes	Actinopteri	Chordata
Channa maculata	NC_020011.1	Channa	Channidae	Anabantiformes	Actinopteri	Chordata
Channa marulius	NC_022713.1	Channa	Channidae	Anabantiformes	Actinopteri	Chordata
Channa micropeltes	NC_030542.1	Channa	Channidae	Anabantiformes	Actinopteri	Chordata
Channa punctata	NC_042213.1	Channa	Channidae	Anabantiformes	Actinopteri	Chordata
Channa striata	NC_032037.1	Channa	Channidae	Anabantiformes	Actinopteri	Chordata
Chanodichthys dabryi	NC_021418.1	Chanodichthys	Xenocyprididae	Cypriniformes	Actinopteri	Chordata
Chanodichthys erythropterus	NC_024749.1	Chanodichthys	Xenocyprididae	Cypriniformes	Actinopteri	Chordata
Chanodichthys ilishaeformis	NC_029722.1	Chanodichthys	Xenocyprididae	Cypriniformes	Actinopteri	Chordata
Chanodichthys recurviceps	NC_024277.1	Chanodichthys	Xenocyprididae	Cypriniformes	Actinopteri	Chordata
Charadrius alexandrinus	NC_041118.1	Charadrius	Charadriidae	Charadriiformes	Aves	Chordata
Charonia lampas	NC_037188.1	Charonia	Ranellidae	Littorinimorpha	Gastropoda	Mollusca
Charybdis bimaculata	NC_037695.1	Charybdis	Portunidae	Decapoda	Malacostraca	Arthropoda
Charybdis feriata	NC_024632.1	Charybdis	Portunidae	Decapoda	Malacostraca	Arthropoda
Charybdis natator	NC_036132.1	Charybdis	Portunidae	Decapoda	Malacostraca	Arthropoda
Chascanopsetta lugubris	NC_033392.1	Chascanopsetta	Bothidae	Pleuronectiformes	Actinopteri	Chordata
Chauliops fallax	NC_020772.1	Chauliops	Malcidae	Hemiptera	Insecta	Arthropoda
Chaunax penicillatus	NC_004382.1	Chaunax	Chaunacidae	Lophiiformes	Actinopteri	Chordata
Cheilinus fasciatus	NC_037707.1	Cheilinus	Labridae	Labriformes	Actinopteri	Chordata
Cheilochromis euchilus	NC_020672.1	Cheilochromis	Cichlidae	Cichliformes	Actinopteri	Chordata
Cheilodactylus quadricornis	NC_028180.1	Cheilodactylus	Cheilodactylidae	Centrarchiformes	Actinopteri	Chordata
Cheilodactylus variegatus	NC_026899.1	Cheilodactylus	Cheilodactylidae	Centrarchiformes	Actinopteri	Chordata
Cheilodactylus zonatus	NC_024858.1	Cheilodactylus	Cheilodactylidae	Centrarchiformes	Actinopteri	Chordata
Cheilodipterus quinquelineatus	NC_040863.1	Cheilodipterus	Apogonidae	Kurtiformes	Actinopteri	Chordata
Cheilopogon agoo	NC_036720.1	Cheilopogon	Exocoetidae	Beloniformes	Actinopteri	Chordata
Cheilopogon arcticeps	NC_029729.1	Cheilopogon	Exocoetidae	Beloniformes	Actinopteri	Chordata
Cheilopogon atrisignis	NC_029730.1	Cheilopogon	Exocoetidae	Beloniformes	Actinopteri	Chordata
Cheilopogon cyanopterus	NC_036721.1	Cheilopogon	Exocoetidae	Beloniformes	Actinopteri	Chordata
Cheilopogon doederleinii	NC_033541.1	Cheilopogon	Exocoetidae	Beloniformes	Actinopteri	Chordata
Cheilopogon pinnatibarbatus	NC_039356.1	Cheilopogon	Exocoetidae	Beloniformes	Actinopteri	Chordata
Cheilopogon spilonotopterus	NC_039400.1	Cheilopogon	Exocoetidae	Beloniformes	Actinopteri	Chordata
Cheilopogon unicolor	NC_029728.1	Cheilopogon	Exocoetidae	Beloniformes	Actinopteri	Chordata
Cheirogaleus crossleyi	NC_035604.1	Cheirogaleus	Cheirogaleidae	Primates	Mammalia	Chordata
Cheirogaleus major	NC_035655.1	Cheirogaleus	Cheirogaleidae	Primates	Mammalia	Chordata
Cheirogaleus medius	NC_021945.1	Cheirogaleus	Cheirogaleidae	Primates	Mammalia	Chordata
Cheirogaleus sibreei	NC_035605.1	Cheirogaleus	Cheirogaleidae	Primates	Mammalia	Chordata
Cheirotonus gestroi	NC_046890.1	Cheirotonus	Scarabaeidae	Coleoptera	Insecta	Arthropoda
Cheirotonus jansoni	NC_023246.1	Cheirotonus	Scarabaeidae	Coleoptera	Insecta	Arthropoda
Cheliceroides longipalpis	NC_041120.1	Cheliceroides	Salticidae	Araneae	Arachnida	Arthropoda
Chelidonichthys kumu	NC_035059.1	Chelidonichthys	Triglidae	Perciformes	Actinopteri	Chordata
Chelmon rostratus	NC_025953.1	Chelmon	Chaetodontidae	Chaetodontiformes	Actinopteri	Chordata
Chelon labrosus	NC_017883.1	Chelon	Mugilidae	Mugiliformes	Actinopteri	Chordata
Chelonibia testudinaria	NC_029169.1	Chelonibia	Coronulidae	Sessilia	Hexanauplia	Arthropoda
Chelonodontops patoca	NC_011623.1	Chelonodontops	Tetraodontidae	Tetraodontiformes	Actinopteri	Chordata
Chelonodontops pleurospilus	NC_015369.1	Chelonodontops	Tetraodontidae	Tetraodontiformes	Actinopteri	Chordata
Cheracebus lugens	NC_024630.1	Cheracebus	Pitheciidae	Primates	Mammalia	Chordata
Cherax bicarinatus	NC_026226.1	Cherax	Parastacidae	Decapoda	Malacostraca	Arthropoda
Cherax holthuisi	NC_026224.1	Cherax	Parastacidae	Decapoda	Malacostraca	Arthropoda
Cherax cainii	NC_022936.1	Cherax	Parastacidae	Decapoda	Malacostraca	Arthropoda
Cherax cairnsensis	NC_023481.1	Cherax	Parastacidae	Decapoda	Malacostraca	Arthropoda
Cherax crassimanus	NC_024029.1	Cherax	Parastacidae	Decapoda	Malacostraca	Arthropoda
Cherax dispar	NC_023480.1	Cherax	Parastacidae	Decapoda	Malacostraca	Arthropoda
Cherax glaber	NC_022939.1	Cherax	Parastacidae	Decapoda	Malacostraca	Arthropoda
Cherax boesemani	NC_026227.1	Cherax	Parastacidae	Decapoda	Malacostraca	Arthropoda
Cherax monticola	NC_022938.1	Cherax	Parastacidae	Decapoda	Malacostraca	Arthropoda
Cherax preissii	NC_023482.1	Cherax	Parastacidae	Decapoda	Malacostraca	Arthropoda
Cherax quadricarinatus	NC_022937.1	Cherax	Parastacidae	Decapoda	Malacostraca	Arthropoda
Cherax quinquecarinatus	NC_023479.1	Cherax	Parastacidae	Decapoda	Malacostraca	Arthropoda
Cherax robustus	NC_023478.1	Cherax	Parastacidae	Decapoda	Malacostraca	Arthropoda
Cherax sp.	NC_030514.1	Cherax	Parastacidae	Decapoda	Malacostraca	Arthropoda
Cherax tenuimanus	NC_026559.1	Cherax	Parastacidae	Decapoda	Malacostraca	Arthropoda
Cheumatopsyche analis	NC_036955.1	Cheumatopsyche	Hydropsychidae	Trichoptera	Insecta	Arthropoda
Cheumatopsyche brevilineata	NC_043769.1	Cheumatopsyche	Hydropsychidae	Trichoptera	Insecta	Arthropoda
Cheumatopsyche campyla	NC_036954.1	Cheumatopsyche	Hydropsychidae	Trichoptera	Insecta	Arthropoda
Cheumatopsyche speciosa	NC_036952.1	Cheumatopsyche	Hydropsychidae	Trichoptera	Insecta	Arthropoda
Chicoreus torrefactus	NC_039164.1	Chicoreus	Muricidae	Neogastropoda	Gastropoda	Mollusca
Chikila fulleri	NC_021369.1	Chikila	Chikilidae	Gymnophiona	Amphibia	Chordata
Chilo auricilius	NC_024644.1	Chilo	Crambidae	Lepidoptera	Insecta	Arthropoda
Chilo sacchariphagus	NC_029716.1	Chilo	Crambidae	Lepidoptera	Insecta	Arthropoda
Chilomycterus reticulatus	NC_011331.1	Chilomycterus	Diodontidae	Tetraodontiformes	Actinopteri	Chordata
Chiloscyllium griseum	NC_017882.1	Chiloscyllium	Hemiscylliidae	Orectolobiformes	Chondrichthyes	Chordata
Chiloscyllium plagiosum	NC_012570.1	Chiloscyllium	Hemiscylliidae	Orectolobiformes	Chondrichthyes	Chordata
Chiloscyllium punctatum	NC_016686.1	Chiloscyllium	Hemiscylliidae	Orectolobiformes	Chondrichthyes	Chordata
Chilotilapia rhoadesii	NC_035992.1	Chilotilapia	Cichlidae	Cichliformes	Actinopteri	Chordata
Chinchilla lanigera	NC_021386.1	Chinchilla	Chinchillidae	Rodentia	Mammalia	Chordata
Chionobathyscus dewitti	NC_046762.1	Chionobathyscus	Channichthyidae	Perciformes	Actinopteri	Chordata
Chionodraco hamatus	NC_029737.1	Chionodraco	Channichthyidae	Perciformes	Actinopteri	Chordata
Chionodraco rastrospinosus	NC_039543.1	Chionodraco	Channichthyidae	Perciformes	Actinopteri	Chordata
Chirolophis japonicus	NC_028022.1	Chirolophis	Stichaeidae	Perciformes	Actinopteri	Chordata
Chiromantes dehaani	NC_041212.1	Chiromantes	Sesarmidae	Decapoda	Malacostraca	Arthropoda
Chiromantes eulimene	NC_047209.1	Chiromantes	Sesarmidae	Decapoda	Malacostraca	Arthropoda
Chiromantes haematocheir	NC_042142.1	Chiromantes	Sesarmidae	Decapoda	Malacostraca	Arthropoda
Chiropodomys gliroides	NC_049121.1	Chiropodomys	Muridae	Rodentia	Mammalia	Chordata
Chiropotes albinasus	NC_021946.1	Chiropotes	Pitheciidae	Primates	Mammalia	Chordata
Chiropotes israelita	NC_024629.1	Chiropotes	Pitheciidae	Primates	Mammalia	Chordata
Chirostoma humboldtianum	NC_024883.1	Chirostoma	Atherinopsidae	Atheriniformes	Actinopteri	Chordata
Chiroteuthis picteti	NC_040118.1	Chiroteuthis	Chiroteuthidae	Teuthida	Cephalopoda	Mollusca
Chitala blanci	NC_012710.1	Chitala	Notopteridae	Osteoglossiformes	Actinopteri	Chordata
Chitala lopis	NC_012711.1	Chitala	Notopteridae	Osteoglossiformes	Actinopteri	Chordata
Chitala ornata	NC_012712.1	Chitala	Notopteridae	Osteoglossiformes	Actinopteri	Chordata
Chiton albolineatus	NC_047425.1	Chiton	Chitonidae	Chitonida	Polyplacophora	Mollusca
Chitoria ulupi	NC_026569.1	Chitoria	Nymphalidae	Lepidoptera	Insecta	Arthropoda
Chlamydoselachus anguineus	NC_022729.1	Chlamydoselachus	Chlamydoselachidae	Hexanchiformes	Chondrichthyes	Chordata
Chlamyphorus truncatus	NC_028563.1	Chlamyphorus	Chlamyphoridae	Cingulata	Mammalia	Chordata
Chloris sinica	NC_041094.1	Chloris	Fringillidae	Passeriformes	Aves	Chordata
Chlorocebus cynosuros	NC_024933.1	Chlorocebus	Cercopithecidae	Primates	Mammalia	Chordata
Chlorocebus djamdjamensis	NC_034277.1	Chlorocebus	Cercopithecidae	Primates	Mammalia	Chordata
Chloronia mirifica	NC_033349.1	Chloronia	Corydalidae	Megaloptera	Insecta	Arthropoda
Chlorophanes spiza	NC_025606.1	Chlorophanes	Thraupidae	Passeriformes	Aves	Chordata
Chlorophthalmus nigromarginatus	NC_027654.1	Chlorophthalmus	Chlorophthalmidae	Aulopiformes	Actinopteri	Chordata
Chlorostoma argyrostomum	NC_031859.1	Chlorostoma	Tegulidae	Trochida	Gastropoda	Mollusca
Chlorostoma brunnea	NC_016954.1	Chlorostoma	Tegulidae	Trochida	Gastropoda	Mollusca
Chlorotocus crassicornis	NC_035828.1	Chlorotocus	Pandalidae	Decapoda	Malacostraca	Arthropoda
Choaspes benjaminii	NC_024647.1	Choaspes	Hesperiidae	Lepidoptera	Insecta	Arthropoda
Choerodon schoenleinii	NC_025771.1	Choerodon	Labridae	Labriformes	Actinopteri	Chordata
Choloepus hoffmanni	NC_027964.1	Choloepus	Megalonychidae	Pilosa	Mammalia	Chordata
Chondracris rosea	NC_019993.1	Chondracris	Acrididae	Orthoptera	Insecta	Arthropoda
Chondrilla aff.	NC_010208.1	Chondrilla	Chondrillidae	Chondrillida	Demospongiae	Porifera
Choristoneura biennis	NC_037394.1	Choristoneura	Tortricidae	Lepidoptera	Insecta	Arthropoda
Choristoneura conflictana	NC_039421.1	Choristoneura	Tortricidae	Lepidoptera	Insecta	Arthropoda
Choristoneura fumiferana	NC_037395.1	Choristoneura	Tortricidae	Lepidoptera	Insecta	Arthropoda
Choristoneura longicellana	NC_019996.1	Choristoneura	Tortricidae	Lepidoptera	Insecta	Arthropoda
Choristoneura murinana	NC_037396.1	Choristoneura	Tortricidae	Lepidoptera	Insecta	Arthropoda
Choristoneura occidentalis	NC_037393.1	Choristoneura	Tortricidae	Lepidoptera	Insecta	Arthropoda
Choristoneura pinus	NC_039422.1	Choristoneura	Tortricidae	Lepidoptera	Insecta	Arthropoda
Choristoneura rosaceana	NC_037397.1	Choristoneura	Tortricidae	Lepidoptera	Insecta	Arthropoda
Choroedocus capensis	NC_041116.1	Choroedocus	Acrididae	Orthoptera	Insecta	Arthropoda
Choroedocus violaceipes	NC_034673.1	Choroedocus	Acrididae	Orthoptera	Insecta	Arthropoda
Chorthippus chinensis	NC_011095.1	Chorthippus	Acrididae	Orthoptera	Insecta	Arthropoda
Chorthippus fallax	NC_048465.1	Chorthippus	Acrididae	Orthoptera	Insecta	Arthropoda
Chroicocephalus ridibundus	NC_025649.1	Chroicocephalus	Laridae	Charadriiformes	Aves	Chordata
Chromodoris annae	NC_036426.1	Chromodoris	Chromodorididae	Nudibranchia	Gastropoda	Mollusca
Chromodoris magnifica	NC_015096.1	Chromodoris	Chromodorididae	Nudibranchia	Gastropoda	Mollusca
Chromodoris orientalis	NC_041196.1	Chromodoris	Chromodorididae	Nudibranchia	Gastropoda	Mollusca
Chromodoris quadricolor	NC_030004.1	Chromodoris	Chromodorididae	Nudibranchia	Gastropoda	Mollusca
Chrosomus eos	NC_015364.1	Chrosomus	Leuciscidae	Cypriniformes	Actinopteri	Chordata
Chrosomus erythrogaster	NC_031570.1	Chrosomus	Leuciscidae	Cypriniformes	Actinopteri	Chordata
Chrotopterus auritus	NC_037132.1	Chrotopterus	Phyllostomidae	Chiroptera	Mammalia	Chordata
Chrysaora pacifica	NC_046775.1	Chrysaora	Pelagiidae	Semaeostomeae	Scyphozoa	Cnidaria
Chrysaora quinquecirrha	NC_020459.1	Chrysaora	Pelagiidae	Semaeostomeae	Scyphozoa	Cnidaria
Chrysichthys nigrodigitatus	NC_042721.1	Chrysichthys	Claroteidae	Siluriformes	Actinopteri	Chordata
Chrysochroa fulgidissima	NC_012765.1	Chrysochroa	Buprestidae	Coleoptera	Insecta	Arthropoda
Chrysocyon brachyurus	NC_024172.1	Chrysocyon	Canidae	Carnivora	Mammalia	Chordata
Chrysolampis mosquitus	NC_025786.1	Chrysolampis	Trochilidae	Apodiformes	Aves	Chordata
Chrysomus cyanopus	NC_018813.1	Chrysomus	Icteridae	Passeriformes	Aves	Chordata
Chrysomus icterocephalus	NC_018799.1	Chrysomus	Icteridae	Passeriformes	Aves	Chordata
Chrysomus ruficapillus	NC_018796.1	Chrysomus	Icteridae	Passeriformes	Aves	Chordata
Chrysomus thilius	NC_018807.1	Chrysomus	Icteridae	Passeriformes	Aves	Chordata
Chrysomus xanthophthalmus	NC_018798.1	Chrysomus	Icteridae	Passeriformes	Aves	Chordata
Chrysomya albiceps	NC_019631.1	Chrysomya	Calliphoridae	Diptera	Insecta	Arthropoda
Chrysomya bezziana	NC_019632.1	Chrysomya	Calliphoridae	Diptera	Insecta	Arthropoda
Chrysomya megacephala	NC_019633.1	Chrysomya	Calliphoridae	Diptera	Insecta	Arthropoda
Chrysomya nigripes	NC_028412.1	Chrysomya	Calliphoridae	Diptera	Insecta	Arthropoda
Chrysomya phaonis	NC_031381.1	Chrysomya	Calliphoridae	Diptera	Insecta	Arthropoda
Chrysomya pinguis	NC_025338.1	Chrysomya	Calliphoridae	Diptera	Insecta	Arthropoda
Chrysomya rufifacies	NC_019634.1	Chrysomya	Calliphoridae	Diptera	Insecta	Arthropoda
Chrysomya saffranea	NC_019635.1	Chrysomya	Calliphoridae	Diptera	Insecta	Arthropoda
Chrysopa pallens	NC_019618.1	Chrysopa	Chrysopidae	Neuroptera	Insecta	Arthropoda
Chrysoperla externa	NC_030341.1	Chrysoperla	Chrysopidae	Neuroptera	Insecta	Arthropoda
Chrysoperla nipponensis	NC_015093.1	Chrysoperla	Chrysopidae	Neuroptera	Insecta	Arthropoda
Chthamalus antennatus	NC_026730.1	Chthamalus	Chthamalidae	Sessilia	Hexanauplia	Arthropoda
Chthamalus challengeri	NC_043920.1	Chthamalus	Chthamalidae	Sessilia	Hexanauplia	Arthropoda
Chthonerpeton indistinctum	NC_023509.1	Chthonerpeton	Typhlonectidae	Gymnophiona	Amphibia	Chordata
Chuanchia labiosa	NC_029181.1	Chuanchia	Cyprinidae	Cypriniformes	Actinopteri	Chordata
Cichla ocellaris	NC_030272.1	Cichla	Cichlidae	Cichliformes	Actinopteri	Chordata
Cichlasoma dimerus	NC_033551.1	Cichlasoma	Cichlidae	Cichliformes	Actinopteri	Chordata
Cicindela anchoralis	NC_038191.1	Cicindela	Carabidae	Coleoptera	Insecta	Arthropoda
Ciconia nigra	NC_023946.1	Ciconia	Ciconiidae	Ciconiiformes	Aves	Chordata
Cigaritis takanonis	NC_016018.1	Cigaritis	Lycaenidae	Lepidoptera	Insecta	Arthropoda
Cimex lectularius	NC_030043.1	Cimex	Cimicidae	Hemiptera	Insecta	Arthropoda
Cinachyrella kuekenthali	NC_010198.1	Cinachyrella	Tetillidae	Tetractinellida	Demospongiae	Porifera
Ciona robusta	NC_034372.1	Ciona	Cionidae	Enterogona	Ascidiacea	Chordata
Cipangopaludina cathayensis	NC_025577.1	Cipangopaludina	Viviparidae	Architaenioglossa	Gastropoda	Mollusca
Cipangopaludina chinensis	NC_035734.1	Cipangopaludina	Viviparidae	Architaenioglossa	Gastropoda	Mollusca
Cipangopaludina ussuriensis	NC_035754.1	Cipangopaludina	Viviparidae	Architaenioglossa	Gastropoda	Mollusca
Circus melanoleucos	NC_035801.1	Circus	Accipitridae	Accipitriformes	Aves	Chordata
Cirrhigaleus australis	NC_024059.2	Cirrhigaleus	Squalidae	Squaliformes	Chondrichthyes	Chordata
Cirrhinus cirrhosus	NC_033964.1	Cirrhinus	Cyprinidae	Cypriniformes	Actinopteri	Chordata
Cirrhinus microlepis	NC_031608.1	Cirrhinus	Cyprinidae	Cypriniformes	Actinopteri	Chordata
Cirrhinus molitorella	NC_022182.1	Cirrhinus	Cyprinidae	Cypriniformes	Actinopteri	Chordata
Cirrhinus mrigala	NC_017611.1	Cirrhinus	Cyprinidae	Cypriniformes	Actinopteri	Chordata
Cirrhinus reba	NC_029445.1	Cirrhinus	Cyprinidae	Cypriniformes	Actinopteri	Chordata
Cirrhitichthys aprinus	NC_024857.1	Cirrhitichthys	Cirrhitidae	Centrarchiformes	Actinopteri	Chordata
Cirriformia cf.	NC_037390.1	Cirriformia	Cirratulidae	Spionida	Polychaeta	Annelida
Cistopus taiwanicus	NC_023257.1	Cistopus	Octopodidae	Octopoda	Cephalopoda	Mollusca
Citharoides macrolepidotus	NC_024948.1	Citharoides	Citharidae	Pleuronectiformes	Actinopteri	Chordata
Civettictis civetta	NC_033378.1	Civettictis	Viverridae	Carnivora	Mammalia	Chordata
Cladotaenia vulturi	NC_032067.1	Cladotaenia	Paruterinidae	Cyclophyllidea	Cestoda	Platyhelminthes
Claea dabryi	NC_029242.1	Claea	Nemacheilidae	Cypriniformes	Actinopteri	Chordata
Clania variegata	NC_041112.1	Clania	Psychidae	Lepidoptera	Insecta	Arthropoda
Clanis bilineata	NC_046720.1	Clanis	Sphingidae	Lepidoptera	Insecta	Arthropoda
Clarias batrachus	NC_023923.1	Clarias	Clariidae	Siluriformes	Actinopteri	Chordata
Clarias dussumieri	NC_037193.1	Clarias	Clariidae	Siluriformes	Actinopteri	Chordata
Clarias fuscus	NC_023941.1	Clarias	Clariidae	Siluriformes	Actinopteri	Chordata
Clarias gariepinus	NC_027661.1	Clarias	Clariidae	Siluriformes	Actinopteri	Chordata
Clarias macrocephalus	NC_046749.1	Clarias	Clariidae	Siluriformes	Actinopteri	Chordata
Clarias sp.	NC_015749.1	Clarias	Clariidae	Siluriformes	Actinopteri	Chordata
Clathrina clathrus	NC_021112.1	Clathrina	Clathrinidae	Clathrinida	Calcarea	Porifera
Clavelina lepadiformis	NC_012887.1	Clavelina	Clavelinidae	Enterogona	Ascidiacea	Chordata
Clavelina oblonga	NC_024105.1	Clavelina	Clavelinidae	Enterogona	Ascidiacea	Chordata
Cleisthenes herzensteini	NC_028021.1	Cleisthenes	Pleuronectidae	Pleuronectiformes	Actinopteri	Chordata
Clemelis pullata	NC_039963.1	Clemelis	Tachinidae	Diptera	Insecta	Arthropoda
Clibanarius infraspinatus	NC_025776.1	Clibanarius	Diogenidae	Decapoda	Malacostraca	Arthropoda
Clinostomum complanatum	NC_027082.1	Clinostomum	Clinostomidae	Strigeidida	Trematoda	Platyhelminthes
Clinostomus elongatus	NC_031572.1	Clinostomus	Leuciscidae	Cypriniformes	Actinopteri	Chordata
Clistocoeloma sinense	NC_033866.1	Clistocoeloma	Sesarmidae	Decapoda	Malacostraca	Arthropoda
Clithon retropictum	NC_031893.1	Clithon	Neritidae	Cycloneritida	Gastropoda	Mollusca
Cloacotaenia megalops	NC_032295.1	Cloacotaenia	Hymenolepididae	Cyclophyllidea	Cestoda	Platyhelminthes
Clonorchis sinensis	NC_012147.2	Clonorchis	Opisthorchiidae	Opisthorchiida	Trematoda	Platyhelminthes
Cloresmus pulchellus	NC_042806.1	Cloresmus	Coreidae	Hemiptera	Insecta	Arthropoda
Clostera anachoreta	NC_034740.1	Clostera	Notodontidae	Lepidoptera	Insecta	Arthropoda
Clostera anastomosis	NC_041140.1	Clostera	Notodontidae	Lepidoptera	Insecta	Arthropoda
Clupanodon thrissa	NC_018600.1	Clupanodon	Clupeidae	Clupeiformes	Actinopteri	Chordata
Clupeichthys aesarnensis	NC_016702.1	Clupeichthys	Clupeidae	Clupeiformes	Actinopteri	Chordata
Clupeichthys perakensis	NC_016705.1	Clupeichthys	Clupeidae	Clupeiformes	Actinopteri	Chordata
Clupeoides borneensis	NC_016709.1	Clupeoides	Clupeidae	Clupeiformes	Actinopteri	Chordata
Clupeoides sp.	NC_016714.1	Clupeoides	Clupeidae	Clupeiformes	Actinopteri	Chordata
Clupeonella cultriventris	NC_015109.1	Clupeonella	Clupeidae	Clupeiformes	Actinopteri	Chordata
Clypeobarbus pleuropholis	NC_031627.1	Clypeobarbus	Cyprinidae	Cypriniformes	Actinopteri	Chordata
Cnemaspis limi	NC_020039.1	Cnemaspis	Gekkonidae	Squamata	Lepidosauria	Chordata
Cnizocoris sinensis	NC_036013.1	Cnizocoris	Phymatidae	Hemiptera	Insecta	Arthropoda
Coatitermes kartaboensis	NC_034141.1	Coatitermes	Termitidae	Blattodea	Insecta	Arthropoda
Cobitis biwae	NC_027663.1	Cobitis	Cobitidae	Cypriniformes	Actinopteri	Chordata
Cobitis choii	NC_010649.2	Cobitis	Cobitidae	Cypriniformes	Actinopteri	Chordata
Cobitis elongatoides	NC_023947.1	Cobitis	Cobitidae	Cypriniformes	Actinopteri	Chordata
Cobitis lutheri	NC_022717.1	Cobitis	Cobitidae	Cypriniformes	Actinopteri	Chordata
Cobitis matsubarai	NC_029441.1	Cobitis	Cobitidae	Cypriniformes	Actinopteri	Chordata
Cobitis melanoleuca	NC_023473.1	Cobitis	Cobitidae	Cypriniformes	Actinopteri	Chordata
Cobitis nalbanti	NC_042396.1	Cobitis	Cobitidae	Cypriniformes	Actinopteri	Chordata
Coccothraustes coccothraustes	NC_025614.1	Coccothraustes	Fringillidae	Passeriformes	Aves	Chordata
Cociella crocodila	NC_044898.1	Cociella	Platycephalidae	Perciformes	Actinopteri	Chordata
Coelodonta antiquitatis	NC_012681.1	Coelodonta	Rhinocerotidae	Perissodactyla	Mammalia	Chordata
Coendou insidiosus	NC_021387.1	Coendou	Erethizontidae	Rodentia	Mammalia	Chordata
Coenonympha amaryllis	NC_046491.1	Coenonympha	Nymphalidae	Lepidoptera	Insecta	Arthropoda
Cofana yasumatsui	NC_049087.1	Cofana	Cicadellidae	Hemiptera	Insecta	Arthropoda
Coilia brachygnathus	NC_026912.1	Coilia	Engraulidae	Clupeiformes	Actinopteri	Chordata
Coilia grayii	NC_023538.1	Coilia	Engraulidae	Clupeiformes	Actinopteri	Chordata
Coilia mystus	NC_019644.1	Coilia	Engraulidae	Clupeiformes	Actinopteri	Chordata
Colias erate	NC_027253.1	Colias	Pieridae	Lepidoptera	Insecta	Arthropoda
Colinus virginianus	NC_024620.1	Colinus	Odontophoridae	Galliformes	Aves	Chordata
Colistium nudipinnis	NC_023447.1	Colistium	Rhombosoleidae	Pleuronectiformes	Actinopteri	Chordata
Colletes gigas	NC_026218.1	Colletes	Colletidae	Hymenoptera	Insecta	Arthropoda
Coloceras sp.	NC_015997.1	Coloceras	Philopteridae	Phthiraptera	Insecta	Arthropoda
Colpocephalum griffoneae	NC_039530.1	Colpocephalum	Menoponidae	Phthiraptera	Insecta	Arthropoda
Columba jouyi	NC_031868.1	Columba	Columbidae	Columbiformes	Aves	Chordata
Columba rupestris	NC_031867.1	Columba	Columbidae	Columbiformes	Aves	Chordata
Comephorus baikalensis	NC_036148.1	Comephorus	Cottidae	Perciformes	Actinopteri	Chordata
Comephorus dybowskii	NC_036149.1	Comephorus	Cottidae	Perciformes	Actinopteri	Chordata
Comicus campestris	NC_028062.1	Comicus	Schizodactylidae	Orthoptera	Insecta	Arthropoda
Cominella adspersa	NC_039125.1	Cominella	Buccinidae	Neogastropoda	Gastropoda	Mollusca
Comparmustilia sphingiformis	NC_038083.1	Comparmustilia	Bombycidae	Lepidoptera	Insecta	Arthropoda
Compositermes vindai	NC_034144.1	Compositermes	Termitidae	Blattodea	Insecta	Arthropoda
Compsorhipis davidiana	NC_029408.1	Compsorhipis	Acrididae	Orthoptera	Insecta	Arthropoda
Conanalus pieli	NC_033987.1	Conanalus	Tettigoniidae	Orthoptera	Insecta	Arthropoda
Condylura cristata	NC_029762.1	Condylura	Talpidae	Eulipotyphla	Mammalia	Chordata
Conepatus chinga	NC_042596.1	Conepatus	Mephitidae	Carnivora	Mammalia	Chordata
Conger japonicus	NC_027186.1	Conger	Congridae	Anguilliformes	Actinopteri	Chordata
Congriscus sp.	NC_013618.1	Congriscus	Congridae	Anguilliformes	Actinopteri	Chordata
Connochaetes gnou	NC_020698.1	Connochaetes	Bovidae	Artiodactyla	Mammalia	Chordata
Connochaetes taurinus	NC_020699.1	Connochaetes	Bovidae	Artiodactyla	Mammalia	Chordata
Conocephalus maculatus	NC_045065.1	Conocephalus	Tettigoniidae	Orthoptera	Insecta	Arthropoda
Conocephalus melaenus	NC_033988.1	Conocephalus	Tettigoniidae	Orthoptera	Insecta	Arthropoda
Conogethes punctiferalis	NC_021389.1	Conogethes	Crambidae	Lepidoptera	Insecta	Arthropoda
Conolophus subcristatus	NC_028030.1	Conolophus	Iguanidae	Squamata	Lepidosauria	Chordata
Conomurex luhuanus	NC_035726.1	Conomurex	Strombidae	Littorinimorpha	Gastropoda	Mollusca
Conophymacris viridis	NC_046528.1	Conophymacris	Dericorythidae	Orthoptera	Insecta	Arthropoda
Constrictotermes cyphergaster	NC_034044.1	Constrictotermes	Termitidae	Blattodea	Insecta	Arthropoda
Contacyphon sp.	NC_011320.1	Contacyphon	Scirtidae	Coleoptera	Insecta	Arthropoda
Contracaecum ogmorhini	NC_031647.1	Contracaecum	Anisakidae	Rhabditida	Chromadorea	Nematoda
Contracaecum osculatum	NC_024037.1	Contracaecum	Anisakidae	Rhabditida	Chromadorea	Nematoda
Conus betulinus	NC_039922.1	Conus	Conidae	Neogastropoda	Gastropoda	Mollusca
Conus capitaneus	NC_030354.1	Conus	Conidae	Neogastropoda	Gastropoda	Mollusca
Conus consors	NC_023460.1	Conus	Conidae	Neogastropoda	Gastropoda	Mollusca
Conus gloriamaris	NC_030213.1	Conus	Conidae	Neogastropoda	Gastropoda	Mollusca
Conus striatus	NC_030536.1	Conus	Conidae	Neogastropoda	Gastropoda	Mollusca
Conus tribblei	NC_027957.1	Conus	Conidae	Neogastropoda	Gastropoda	Mollusca
Conus tulipa	NC_027518.2	Conus	Conidae	Neogastropoda	Gastropoda	Mollusca
Conus quercinus	NC_035007.1	Conus	Conidae	Neogastropoda	Gastropoda	Mollusca
Copadichromis mloto	NC_030584.1	Copadichromis	Cichlidae	Cichliformes	Actinopteri	Chordata
Copadichromis quadrimaculatus	NC_030607.1	Copadichromis	Cichlidae	Cichliformes	Actinopteri	Chordata
Copadichromis trimaculatus	NC_035991.1	Copadichromis	Cichlidae	Cichliformes	Actinopteri	Chordata
Copadichromis virginalis	NC_029761.1	Copadichromis	Cichlidae	Cichliformes	Actinopteri	Chordata
Copris tripartitus	NC_045923.1	Copris	Scarabaeidae	Coleoptera	Insecta	Arthropoda
Copsychus saularis	NC_030603.1	Copsychus	Muscicapidae	Passeriformes	Aves	Chordata
Coptodon zillii	NC_026110.1	Coptodon	Cichlidae	Cichliformes	Actinopteri	Chordata
Coptosoma bifaria	NC_012449.1	Coptosoma	Plataspidae	Hemiptera	Insecta	Arthropoda
Coptotermes amanii	NC_030011.1	Coptotermes	Rhinotermitidae	Blattodea	Insecta	Arthropoda
Coptotermes elisae	NC_030012.1	Coptotermes	Rhinotermitidae	Blattodea	Insecta	Arthropoda
Coptotermes frenchi	NC_030013.1	Coptotermes	Rhinotermitidae	Blattodea	Insecta	Arthropoda
Coptotermes gestroi	NC_030014.1	Coptotermes	Rhinotermitidae	Blattodea	Insecta	Arthropoda
Coptotermes heimi	NC_030015.1	Coptotermes	Rhinotermitidae	Blattodea	Insecta	Arthropoda
Coptotermes kalshoveni	NC_030016.1	Coptotermes	Rhinotermitidae	Blattodea	Insecta	Arthropoda
Coptotermes lacteus	NC_018125.1	Coptotermes	Rhinotermitidae	Blattodea	Insecta	Arthropoda
Coptotermes michaelseni	NC_030017.1	Coptotermes	Rhinotermitidae	Blattodea	Insecta	Arthropoda
Coptotermes remotus	NC_030018.1	Coptotermes	Rhinotermitidae	Blattodea	Insecta	Arthropoda
Coptotermes sepangensis	NC_030019.1	Coptotermes	Rhinotermitidae	Blattodea	Insecta	Arthropoda
Coptotermes sjoestedti	NC_030020.1	Coptotermes	Rhinotermitidae	Blattodea	Insecta	Arthropoda
Coptotermes suzhouensis	NC_037018.1	Coptotermes	Rhinotermitidae	Blattodea	Insecta	Arthropoda
Coptotermes testaceus	NC_028722.1	Coptotermes	Rhinotermitidae	Blattodea	Insecta	Arthropoda
Coptotermes travians	NC_030021.1	Coptotermes	Rhinotermitidae	Blattodea	Insecta	Arthropoda
Coquillettidia chrysonotum	NC_044655.1	Coquillettidia	Culicidae	Diptera	Insecta	Arthropoda
Coracopsis vasa	NC_027841.1	Coracopsis	Psittacidae	Psittaciformes	Aves	Chordata
Corallianassa coutierei	NC_020025.1	Corallianassa	Callianassidae	Decapoda	Malacostraca	Arthropoda
Corallium japonicum	NC_015405.1	Corallium	Coralliidae	Alcyonacea	Anthozoa	Cnidaria
Corallium rubrum	NC_022864.1	Corallium	Coralliidae	Alcyonacea	Anthozoa	Cnidaria
Corcyra cephalonica	NC_016866.1	Corcyra	Pyralidae	Lepidoptera	Insecta	Arthropoda
Coregonus artedi	NC_036393.1	Coregonus	Salmonidae	Salmoniformes	Actinopteri	Chordata
Coregonus autumnalis	NC_027277.1	Coregonus	Salmonidae	Salmoniformes	Actinopteri	Chordata
Coregonus baicalensis	NC_045226.1	Coregonus	Salmonidae	Salmoniformes	Actinopteri	Chordata
Coregonus chadary	NC_030175.1	Coregonus	Salmonidae	Salmoniformes	Actinopteri	Chordata
Coregonus clupeaformis	NC_020762.1	Coregonus	Salmonidae	Salmoniformes	Actinopteri	Chordata
Coregonus migratorius	NC_045227.1	Coregonus	Salmonidae	Salmoniformes	Actinopteri	Chordata
Coregonus muksun	NC_028593.1	Coregonus	Salmonidae	Salmoniformes	Actinopteri	Chordata
Coregonus nasus	NC_020760.1	Coregonus	Salmonidae	Salmoniformes	Actinopteri	Chordata
Coregonus oxyrinchus	NC_020765.1	Coregonus	Salmonidae	Salmoniformes	Actinopteri	Chordata
Coregonus peled	NC_025576.1	Coregonus	Salmonidae	Salmoniformes	Actinopteri	Chordata
Coregonus sp.	NC_028198.1	Coregonus	Salmonidae	Salmoniformes	Actinopteri	Chordata
Coregonus ussuriensis	NC_025648.1	Coregonus	Salmonidae	Salmoniformes	Actinopteri	Chordata
Coreius guichenoti	NC_020041.1	Coreius	Gobionidae	Cypriniformes	Actinopteri	Chordata
Coreius heterodon	NC_020042.1	Coreius	Gobionidae	Cypriniformes	Actinopteri	Chordata
Coreoperca herzi	NC_027164.1	Coreoperca	Sinipercidae	Centrarchiformes	Actinopteri	Chordata
Coreoperca loona	NC_024431.1	Coreoperca	Sinipercidae	Centrarchiformes	Actinopteri	Chordata
Clupeichthys goniognathus	NC_016721.1	Clupeichthys	Clupeidae	Clupeiformes	Actinopteri	Chordata
Cornitermes cumulans	NC_034086.1	Cornitermes	Termitidae	Blattodea	Insecta	Arthropoda
Cornitermes pugnax	NC_034055.1	Cornitermes	Termitidae	Blattodea	Insecta	Arthropoda
Cornu aspersum	NC_021747.1	Cornu	Helicidae	Stylommatophora	Gastropoda	Mollusca
Coronocyclus labiatus	NC_042234.1	Coronocyclus	Strongylidae	Strongylida	Chromadorea	Nematoda
Corticium candelabrum	NC_014872.1	Corticium	Plakinidae	Homosclerophorida	Homoscleromorpha	Porifera
Corvus brachyrhynchos	NC_026461.1	Corvus	Corvidae	Passeriformes	Aves	Chordata
Corvus corax	NC_034838.1	Corvus	Corvidae	Passeriformes	Aves	Chordata
Corvus cryptoleucus	NC_034839.1	Corvus	Corvidae	Passeriformes	Aves	Chordata
Corvus coronoides	NC_035877.1	Corvus	Corvidae	Passeriformes	Aves	Chordata
Corvus dauuricus	NC_046029.1	Corvus	Corvidae	Passeriformes	Aves	Chordata
Corvus hawaiiensis	NC_026783.1	Corvus	Corvidae	Passeriformes	Aves	Chordata
Corvus macrorhynchos	NC_027173.1	Corvus	Corvidae	Passeriformes	Aves	Chordata
Corvus moriorum	NC_031518.1	Corvus	Corvidae	Passeriformes	Aves	Chordata
Corvus pectoralis	NC_045381.1	Corvus	Corvidae	Passeriformes	Aves	Chordata
Corvus splendens	NC_024607.1	Corvus	Corvidae	Passeriformes	Aves	Chordata
Corydalus cornutus	NC_011276.1	Corydalus	Corydalidae	Megaloptera	Insecta	Arthropoda
Corydoras arcuatus	NC_049096.1	Corydoras	Callichthyidae	Siluriformes	Actinopteri	Chordata
Corydoras duplicareus	NC_049095.1	Corydoras	Callichthyidae	Siluriformes	Actinopteri	Chordata
Corydoras panda	NC_049097.1	Corydoras	Callichthyidae	Siluriformes	Actinopteri	Chordata
Corydoras sterbai	NC_048967.1	Corydoras	Callichthyidae	Siluriformes	Actinopteri	Chordata
Corydoras trilineatus	NC_049098.1	Corydoras	Callichthyidae	Siluriformes	Actinopteri	Chordata
Corynactis californica	NC_027102.1	Corynactis	Corallimorphidae	Corallimorpharia	Anthozoa	Cnidaria
Corynorhinus rafinesquii	NC_016872.1	Corynorhinus	Vespertilionidae	Chiroptera	Mammalia	Chordata
Corythucha ciliata	NC_022922.1	Corythucha	Tingidae	Hemiptera	Insecta	Arthropoda
Corythucha marmorata	NC_044420.1	Corythucha	Tingidae	Hemiptera	Insecta	Arthropoda
Cosmochilus harmandi	NC_031612.1	Cosmochilus	Cyprinidae	Cypriniformes	Actinopteri	Chordata
Cosmoscarta bispecularis	NC_040114.1	Cosmoscarta	Cercopidae	Hemiptera	Insecta	Arthropoda
Cosmoscarta dorsimacula	NC_040115.1	Cosmoscarta	Cercopidae	Hemiptera	Insecta	Arthropoda
Cottiusculus nihonkaiensis	NC_045245.1	Cottiusculus	Cottidae	Perciformes	Actinopteri	Chordata
Cottus amblystomopsis	NC_035002.1	Cottus	Cottidae	Perciformes	Actinopteri	Chordata
Cottus asper	NC_036145.1	Cottus	Cottidae	Perciformes	Actinopteri	Chordata
Cottus bairdii	NC_028277.1	Cottus	Cottidae	Perciformes	Actinopteri	Chordata
Cottus czerskii	NC_025242.1	Cottus	Cottidae	Perciformes	Actinopteri	Chordata
Cottus dzungaricus	NC_024739.1	Cottus	Cottidae	Perciformes	Actinopteri	Chordata
Cottus perifretum	NC_036146.1	Cottus	Cottidae	Perciformes	Actinopteri	Chordata
Cottus rhenanus	NC_036147.1	Cottus	Cottidae	Perciformes	Actinopteri	Chordata
Cottus szanaga	NC_032039.1	Cottus	Cottidae	Perciformes	Actinopteri	Chordata
Cottus volki	NC_035001.1	Cottus	Cottidae	Perciformes	Actinopteri	Chordata
Coturnicops exquisitus	NC_012143.1	Coturnicops	Rallidae	Gruiformes	Aves	Chordata
Couesius plumbeus	NC_031568.1	Couesius	Leuciscidae	Cypriniformes	Actinopteri	Chordata
Cranuca inversa	NC_039111.1	Cranuca	Ocypodidae	Decapoda	Malacostraca	Arthropoda
Craspedacusta sowerbii	NC_018537.1	Craspedacusta	Olindiidae	Limnomedusae	Hydrozoa	Cnidaria
Craterocephalus eyresii	NC_035148.1	Craterocephalus	Atherinidae	Atheriniformes	Actinopteri	Chordata
Craterocephalus stramineus	NC_043854.1	Craterocephalus	Atherinidae	Atheriniformes	Actinopteri	Chordata
Crax daubentoni	NC_024617.1	Crax	Cracidae	Galliformes	Aves	Chordata
Crax rubra	NC_024618.1	Crax	Cracidae	Galliformes	Aves	Chordata
Crella elegans	NC_027520.1	Crella	Crellidae	Poecilosclerida	Demospongiae	Porifera
Crenetermes albotarsalis	NC_034113.1	Crenetermes	Termitidae	Blattodea	Insecta	Arthropoda
Crenimugil crenilabis	NC_017884.1	Crenimugil	Mugilidae	Mugiliformes	Actinopteri	Chordata
Creobroter gemmatus	NC_030267.1	Creobroter	Hymenopodidae	Mantodea	Insecta	Arthropoda
Creobroter jiangxiensis	NC_037234.1	Creobroter	Hymenopodidae	Mantodea	Insecta	Arthropoda
Creontiades dilutus	NC_030257.1	Creontiades	Miridae	Hemiptera	Insecta	Arthropoda
Crepititermes verruculosus	NC_034041.1	Crepititermes	Termitidae	Blattodea	Insecta	Arthropoda
Creteuchiloglanis gongshanensis	NC_028516.1	Creteuchiloglanis	Sisoridae	Siluriformes	Actinopteri	Chordata
Creteuchiloglanis kamengensis	NC_045213.1	Creteuchiloglanis	Sisoridae	Siluriformes	Actinopteri	Chordata
Creteuchiloglanis macropterus	NC_028509.1	Creteuchiloglanis	Sisoridae	Siluriformes	Actinopteri	Chordata
Cricetulus kamensis	NC_024592.1	Cricetulus	Cricetidae	Rodentia	Mammalia	Chordata
Cricetulus longicaudatus	NC_025330.1	Cricetulus	Cricetidae	Rodentia	Mammalia	Chordata
Cricetulus migratorius	NC_031802.1	Cricetulus	Cricetidae	Rodentia	Mammalia	Chordata
Cricetus cricetus	NC_037888.1	Cricetus	Cricetidae	Rodentia	Mammalia	Chordata
Crocidura attenuata	NC_026204.2	Crocidura	Soricidae	Eulipotyphla	Mammalia	Chordata
Crocidura beatus	NC_027249.1	Crocidura	Soricidae	Eulipotyphla	Mammalia	Chordata
Crocidura fuliginosa	NC_042762.1	Crocidura	Soricidae	Eulipotyphla	Mammalia	Chordata
Crocidura grayi	NC_027247.1	Crocidura	Soricidae	Eulipotyphla	Mammalia	Chordata
Crocidura lasiura	NC_029329.1	Crocidura	Soricidae	Eulipotyphla	Mammalia	Chordata
Crocidura mindorus	NC_027248.1	Crocidura	Soricidae	Eulipotyphla	Mammalia	Chordata
Crocidura negrina	NC_027245.1	Crocidura	Soricidae	Eulipotyphla	Mammalia	Chordata
Crocidura ninoyi	NC_027244.1	Crocidura	Soricidae	Eulipotyphla	Mammalia	Chordata
Crocidura orientalis	NC_027242.1	Crocidura	Soricidae	Eulipotyphla	Mammalia	Chordata
Crocidura palawanensis	NC_027243.1	Crocidura	Soricidae	Eulipotyphla	Mammalia	Chordata
Crocidura panayensis	NC_027246.1	Crocidura	Soricidae	Eulipotyphla	Mammalia	Chordata
Crocidura shantungensis	NC_021398.1	Crocidura	Soricidae	Eulipotyphla	Mammalia	Chordata
Crocidura tanakae	NC_046831.1	Crocidura	Soricidae	Eulipotyphla	Mammalia	Chordata
Crocuta crocuta	NC_020670.1	Crocuta	Hyaenidae	Carnivora	Mammalia	Chordata
Cromileptes altivelis	NC_021614.1	Cromileptes	Serranidae	Perciformes	Actinopteri	Chordata
Crossocheilus atrilimes	NC_029447.1	Crossocheilus	Cyprinidae	Cypriniformes	Actinopteri	Chordata
Crossocheilus langei	NC_029443.1	Crossocheilus	Cyprinidae	Cypriniformes	Actinopteri	Chordata
Crossocheilus reticulatus	NC_031624.1	Crossocheilus	Cyprinidae	Cypriniformes	Actinopteri	Chordata
Crossocheilus siamensis	NC_031827.1	Crossocheilus	Cyprinidae	Cypriniformes	Actinopteri	Chordata
Crossoptilon crossoptilon	NC_016679.1	Crossoptilon	Phasianidae	Galliformes	Aves	Chordata
Crossoptilon harmani	NC_026547.1	Crossoptilon	Phasianidae	Galliformes	Aves	Chordata
Crossoptilon mantchuricum	NC_026548.1	Crossoptilon	Phasianidae	Galliformes	Aves	Chordata
Crossorhombus azureus	NC_022446.1	Crossorhombus	Bothidae	Pleuronectiformes	Actinopteri	Chordata
Crossorhombus kobensis	NC_024949.1	Crossorhombus	Bothidae	Pleuronectiformes	Actinopteri	Chordata
Crossorhombus valderostratus	NC_030366.1	Crossorhombus	Bothidae	Pleuronectiformes	Actinopteri	Chordata
Crotalus adamanteus	NC_041524.1	Crotalus	Viperidae	Squamata	Lepidosauria	Chordata
Crotaphatrema lamottei	NC_019596.1	Crotaphatrema	Scolecomorphidae	Gymnophiona	Amphibia	Chordata
Cryodraco antarcticus	NC_045285.1	Cryodraco	Channichthyidae	Perciformes	Actinopteri	Chordata
Cryptalaus larvatus	NC_047286.1	Cryptalaus	Elateridae	Coleoptera	Insecta	Arthropoda
Cryptalaus yamato	NC_046689.1	Cryptalaus	Elateridae	Coleoptera	Insecta	Arthropoda
Cryptocellus narino	NC_023450.1	Cryptocellus	Ricinoididae	Ricinulei	Arachnida	Arthropoda
Cryptocercus kyebangensis	NC_030191.1	Cryptocercus	Cryptocercidae	Blattodea	Insecta	Arthropoda
Cryptocercus meridianus	NC_037496.1	Cryptocercus	Cryptocercidae	Blattodea	Insecta	Arthropoda
Cryptocercus relictus	NC_018132.1	Cryptocercus	Cryptocercidae	Blattodea	Insecta	Arthropoda
Cryptochiton stelleri	NC_026850.1	Cryptochiton	Mopaliidae	Chitonida	Polyplacophora	Mollusca
Cryptoheros cutteri	NC_033552.1	Cryptoheros	Cichlidae	Cichliformes	Actinopteri	Chordata
Cryptolestes ferrugineus	NC_028203.1	Cryptolestes	Laemophloeidae	Coleoptera	Insecta	Arthropoda
Cryptolestes pusillus	NC_028204.1	Cryptolestes	Laemophloeidae	Coleoptera	Insecta	Arthropoda
Cryptonatica andoi	NC_046598.1	Cryptonatica	Naticidae	Littorinimorpha	Gastropoda	Mollusca
Cryptonatica janthostoma	NC_046704.1	Cryptonatica	Naticidae	Littorinimorpha	Gastropoda	Mollusca
Cryptonome barbada	NC_037947.1	Cryptonome	Amphinomidae	Eunicida	Polychaeta	Annelida
Cryptopone sauteri	NC_041202.1	Cryptopone	Formicidae	Hymenoptera	Insecta	Arthropoda
Cryptopygus terranovus	NC_037610.1	Cryptopygus	Isotomidae	Entomobryomorpha	Collembola	Arthropoda
Cryptotermes declivis	NC_045866.1	Cryptotermes	Kalotermitidae	Blattodea	Insecta	Arthropoda
Ctenolepisma villosa	NC_046478.1	Ctenolepisma	Lepismatidae	Zygentoma	Insecta	Arthropoda
Ctenoplusia agnata	NC_021410.1	Ctenoplusia	Noctuidae	Lepidoptera	Insecta	Arthropoda
Ctenoplusia limbirena	NC_025760.1	Ctenoplusia	Noctuidae	Lepidoptera	Insecta	Arthropoda
Ctenoptilum vasava	NC_016704.1	Ctenoptilum	Hesperiidae	Lepidoptera	Insecta	Arthropoda
Cubiceps squamiceps	NC_029845.1	Cubiceps	Nomeidae	Scombriformes	Actinopteri	Chordata
Cubitermes fulvus	NC_034033.1	Cubitermes	Termitidae	Blattodea	Insecta	Arthropoda
Cubitermes oblectatus	NC_034056.1	Cubitermes	Termitidae	Blattodea	Insecta	Arthropoda
Cubitermes sulcifrons	NC_034109.1	Cubitermes	Termitidae	Blattodea	Insecta	Arthropoda
Cubitermes ugandensis	NC_026113.1	Cubitermes	Termitidae	Blattodea	Insecta	Arthropoda
Cuculus poliocephalus	NC_028414.1	Cuculus	Cuculidae	Cuculiformes	Aves	Chordata
Culaea inconstans	NC_011577.1	Culaea	Gasterosteidae	Perciformes	Actinopteri	Chordata
Culex bidens	NC_037809.1	Culex	Culicidae	Diptera	Insecta	Arthropoda
Culex bilineatus	NC_037819.1	Culex	Culicidae	Diptera	Insecta	Arthropoda
Culex brami	NC_037828.1	Culex	Culicidae	Diptera	Insecta	Arthropoda
Culex camposi	NC_036008.1	Culex	Culicidae	Diptera	Insecta	Arthropoda
Culex chidesteri	NC_037826.1	Culex	Culicidae	Diptera	Insecta	Arthropoda
Culex coronator	NC_036006.1	Culex	Culicidae	Diptera	Insecta	Arthropoda
Culex declarator	NC_037822.1	Culex	Culicidae	Diptera	Insecta	Arthropoda
Culex gelidus	NC_038160.1	Culex	Culicidae	Diptera	Insecta	Arthropoda
Culex lygrus	NC_037825.1	Culex	Culicidae	Diptera	Insecta	Arthropoda
Culex mollis	NC_037812.1	Culex	Culicidae	Diptera	Insecta	Arthropoda
Culex nigripalpus	NC_037823.1	Culex	Culicidae	Diptera	Insecta	Arthropoda
Culex pipiens	NC_015079.1	Culex	Culicidae	Diptera	Insecta	Arthropoda
Culex surinamensis	NC_037797.1	Culex	Culicidae	Diptera	Insecta	Arthropoda
Culex tritaeniorhynchus	NC_028616.1	Culex	Culicidae	Diptera	Insecta	Arthropoda
Culex usquatissimus	NC_036007.1	Culex	Culicidae	Diptera	Insecta	Arthropoda
Culex usquatus	NC_036005.1	Culex	Culicidae	Diptera	Insecta	Arthropoda
Culicicapa ceylonensis	NC_042191.1	Culicicapa	Stenostiridae	Passeriformes	Aves	Chordata
Culter compressocorpus	NC_024183.1	Culter	Xenocyprididae	Cypriniformes	Actinopteri	Chordata
Cupido argiades	NC_020779.1	Cupido	Lycaenidae	Lepidoptera	Insecta	Arthropoda
Curaeus curaeus	NC_018808.1	Curaeus	Icteridae	Passeriformes	Aves	Chordata
Curculio davidi	NC_034293.1	Curculio	Curculionidae	Coleoptera	Insecta	Arthropoda
Curetis bulis	NC_023088.1	Curetis	Lycaenidae	Lepidoptera	Insecta	Arthropoda
Curimata mivartii	NC_025951.1	Curimata	Curimatidae	Characiformes	Actinopteri	Chordata
Curtos bilineatus	NC_044789.1	Curtos	Lampyridae	Coleoptera	Insecta	Arthropoda
Curvipennis wixiensis	NC_031397.1	Curvipennis	Acrididae	Orthoptera	Insecta	Arthropoda
Cyanoderma ruficeps	NC_030771.1	Cyanoderma	Timaliidae	Passeriformes	Aves	Chordata
Cyanoplax caverna	NC_026848.1	Cyanoplax	Lepidochitonidae	Chitonida	Polyplacophora	Mollusca
Cyathochromis obliquidens	NC_035993.1	Cyathochromis	Cichlidae	Cichliformes	Actinopteri	Chordata
Cyathocotyle prussica	NC_039780.1	Cyathocotyle	Cyathocotylidae	Diplostomida	Trematoda	Platyhelminthes
Cyathostomum catinatum	NC_035003.1	Cyathostomum	Strongylidae	Strongylida	Chromadorea	Nematoda
Cyathostomum pateratum	NC_038070.1	Cyathostomum	Strongylidae	Strongylida	Chromadorea	Nematoda
Cyclocheilichthys apogon	NC_031554.1	Cyclocheilichthys	Cyprinidae	Cypriniformes	Actinopteri	Chordata
Cyclocheilichthys enoplos	NC_023231.1	Cyclocheilichthys	Cyprinidae	Cypriniformes	Actinopteri	Chordata
Cyclocheilichthys heteronema	NC_031618.1	Cyclocheilichthys	Cyprinidae	Cypriniformes	Actinopteri	Chordata
Cyclocheilichthys janthochir	NC_031524.1	Cyclocheilichthys	Cyprinidae	Cypriniformes	Actinopteri	Chordata
Cyclograpsus granulosus	NC_025571.1	Cyclograpsus	Varunidae	Decapoda	Malacostraca	Arthropoda
Cyclommatus strigiceps	NC_045068.1	Cyclommatus	Lucanidae	Coleoptera	Insecta	Arthropoda
Cyclopelta parva	NC_037739.1	Cyclopelta	Dinidoridae	Hemiptera	Insecta	Arthropoda
Cyclopes didactylus	NC_028564.1	Cyclopes	Cyclopedidae	Pilosa	Mammalia	Chordata
Cyclopsetta fimbriata	NC_024950.1	Cyclopsetta	Paralichthyidae	Pleuronectiformes	Actinopteri	Chordata
Cyclorhipidion bodoanus	NC_036295.1	Cyclorhipidion	Curculionidae	Coleoptera	Insecta	Arthropoda
Cyclosa argenteoalba	NC_027682.1	Cyclosa	Araneidae	Araneae	Arachnida	Arthropoda
Cyclosa japonica	NC_044696.1	Cyclosa	Araneidae	Araneae	Arachnida	Arthropoda
Cyclura pinguis	NC_027089.1	Cyclura	Iguanidae	Squamata	Lepidosauria	Chordata
Cydalima perspectalis	NC_042150.1	Cydalima	Crambidae	Lepidoptera	Insecta	Arthropoda
Cydia pomonella	NC_020003.2	Cydia	Tortricidae	Lepidoptera	Insecta	Arthropoda
Cygnus atratus	NC_012843.1	Cygnus	Anatidae	Anseriformes	Aves	Chordata
Cygnus cygnus	NC_027095.1	Cygnus	Anatidae	Anseriformes	Aves	Chordata
Cygnus olor	NC_027096.1	Cygnus	Anatidae	Anseriformes	Aves	Chordata
Cylas formicarius	NC_046580.1	Cylas	Brentidae	Coleoptera	Insecta	Arthropoda
Cylicocyclus ashworthi	NC_046711.1	Cylicocyclus	Strongylidae	Strongylida	Chromadorea	Nematoda
Cylicocyclus auriculatus	NC_043849.1	Cylicocyclus	Strongylidae	Strongylida	Chromadorea	Nematoda
Cylicocyclus insigne	NC_013808.1	Cylicocyclus	Strongylidae	Strongylida	Chromadorea	Nematoda
Cylicocyclus nassatus	NC_032299.1	Cylicocyclus	Strongylidae	Strongylida	Chromadorea	Nematoda
Cylicocyclus radiatus	NC_039643.1	Cylicocyclus	Strongylidae	Strongylida	Chromadorea	Nematoda
Cylicodontophorus bicoronatus	NC_042141.1	Cylicodontophorus	Strongylidae	Strongylida	Chromadorea	Nematoda
Cylicostephanus minutus	NC_035004.1	Cylicostephanus	Strongylidae	Strongylida	Chromadorea	Nematoda
Cylindrotermes parvignathus	NC_034096.1	Cylindrotermes	Termitidae	Blattodea	Insecta	Arthropoda
Cylindrus obtusus	NC_017872.1	Cylindrus	Helicidae	Stylommatophora	Gastropoda	Mollusca
Cynoglossus bilineatus	NC_023226.1	Cynoglossus	Cynoglossidae	Pleuronectiformes	Actinopteri	Chordata
Cynoglossus gracilis	NC_028540.1	Cynoglossus	Cynoglossidae	Pleuronectiformes	Actinopteri	Chordata
Cynoglossus itinus	NC_023446.1	Cynoglossus	Cynoglossidae	Pleuronectiformes	Actinopteri	Chordata
Cynoglossus joyneri	NC_030256.1	Cynoglossus	Cynoglossidae	Pleuronectiformes	Actinopteri	Chordata
Cynoglossus puncticeps	NC_023229.1	Cynoglossus	Cynoglossidae	Pleuronectiformes	Actinopteri	Chordata
Cynoglossus roulei	NC_046735.1	Cynoglossus	Cynoglossidae	Pleuronectiformes	Actinopteri	Chordata
Cynoglossus semilaevis	NC_012825.1	Cynoglossus	Cynoglossidae	Pleuronectiformes	Actinopteri	Chordata
Cynoglossus senegalensis	NC_045034.1	Cynoglossus	Cynoglossidae	Pleuronectiformes	Actinopteri	Chordata
Cynoglossus sinicus	NC_023224.1	Cynoglossus	Cynoglossidae	Pleuronectiformes	Actinopteri	Chordata
Cynoglossus zanzibarensis	NC_030364.1	Cynoglossus	Cynoglossidae	Pleuronectiformes	Actinopteri	Chordata
Cynomys leucurus	NC_026705.1	Cynomys	Sciuridae	Rodentia	Mammalia	Chordata
Cynomys ludovicianus	NC_026706.1	Cynomys	Sciuridae	Rodentia	Mammalia	Chordata
Cynopterus brachyotis	NC_026465.1	Cynopterus	Pteropodidae	Chiroptera	Mammalia	Chordata
Cynopterus sphinx	NC_046902.1	Cynopterus	Pteropodidae	Chiroptera	Mammalia	Chordata
Cynotilapia afra	NC_018564.1	Cynotilapia	Cichlidae	Cichliformes	Actinopteri	Chordata
Cyphoderris monstrosa	NC_028059.1	Cyphoderris	Prophalangopsidae	Orthoptera	Insecta	Arthropoda
Cyphoderus albinus	NC_046888.1	Cyphoderus	Cyphoderidae	Entomobryomorpha	Collembola	Arthropoda
Cypridina dentata	NC_042792.1	Cypridina	Cypridinidae	Myodocopida	Ostracoda	Arthropoda
Cypridopsis vidua	NC_028407.1	Cypridopsis	Cyprididae	Podocopida	Ostracoda	Arthropoda
Cyprinella galactura	NC_033928.1	Cyprinella	Leuciscidae	Cypriniformes	Actinopteri	Chordata
Cyprinella leedsi	NC_037011.1	Cyprinella	Leuciscidae	Cypriniformes	Actinopteri	Chordata
Cyprinion semiplotum	NC_031556.1	Cyprinion	Cyprinidae	Cypriniformes	Actinopteri	Chordata
Cyprinodon diabolis	NC_030345.1	Cyprinodon	Cyprinodontidae	Cyprinodontiformes	Actinopteri	Chordata
Cyprinodon tularosa	NC_028292.1	Cyprinodon	Cyprinodontidae	Cyprinodontiformes	Actinopteri	Chordata
Cyprinodon variegatus	NC_028088.1	Cyprinodon	Cyprinodontidae	Cyprinodontiformes	Actinopteri	Chordata
Cyprinus acutidorsalis	NC_028418.1	Cyprinus	Cyprinidae	Cypriniformes	Actinopteri	Chordata
Cyprinus megalophthalmus	NC_028417.1	Cyprinus	Cyprinidae	Cypriniformes	Actinopteri	Chordata
Cyprinus multitaeniata	NC_028419.1	Cyprinus	Cyprinidae	Cypriniformes	Actinopteri	Chordata
Cypseloides fumigatus	NC_034933.1	Cypseloides	Apodidae	Apodiformes	Aves	Chordata
Cyrestis thyodamas	NC_026071.1	Cyrestis	Nymphalidae	Lepidoptera	Insecta	Arthropoda
Cyrtarachne nagasakiensis	NC_028077.1	Cyrtarachne	Araneidae	Araneae	Arachnida	Arthropoda
Cyrtopodion scabrum	NC_035151.1	Cyrtopodion	Gekkonidae	Squamata	Lepidosauria	Chordata
Cyrtotrachelus buqueti	NC_039705.1	Cyrtotrachelus	Curculionidae	Coleoptera	Insecta	Arthropoda
Cysteochila chiniana	NC_037833.1	Cysteochila	Tingidae	Hemiptera	Insecta	Arthropoda
Daboia russelii	NC_011391.1	Daboia	Viperidae	Squamata	Lepidosauria	Chordata
Dacrila fallax	NC_028599.1	Dacrila	Staphylinidae	Coleoptera	Insecta	Arthropoda
Dactylogyrus lamellatus	NC_035610.1	Dactylogyrus	Dactylogyridae	Dactylogyridea	Monogenea	Platyhelminthes
Dactylomys dactylinus	NC_029876.1	Dactylomys	Echimyidae	Rodentia	Mammalia	Chordata
Dactyloptena orientalis	NC_024189.1	Dactyloptena	Dactylopteridae	Syngnathiformes	Actinopteri	Chordata
Dacus bivittatus	NC_046468.1	Dacus	Tephritidae	Diptera	Insecta	Arthropoda
Dacus conopsoides	NC_043843.1	Dacus	Tephritidae	Diptera	Insecta	Arthropoda
Dacus longicornis	NC_032690.1	Dacus	Tephritidae	Diptera	Insecta	Arthropoda
Dahlica ochrostigma	NC_047459.1	Dahlica	Psychidae	Lepidoptera	Insecta	Arthropoda
Daimio tethys	NC_024648.1	Daimio	Hesperiidae	Lepidoptera	Insecta	Arthropoda
Daldorfia horrida	NC_049029.1	Daldorfia	Parthenopidae	Decapoda	Malacostraca	Arthropoda
Dalsira scabrata	NC_037374.1	Dalsira	Pentatomidae	Hemiptera	Insecta	Arthropoda
Dama dama	NC_020700.1	Dama	Cervidae	Artiodactyla	Mammalia	Chordata
Dama mesopotamica	NC_024819.1	Dama	Cervidae	Artiodactyla	Mammalia	Chordata
Damaliscus lunatus	NC_023543.1	Damaliscus	Bovidae	Artiodactyla	Mammalia	Chordata
Damaliscus pygargus	NC_020627.1	Damaliscus	Bovidae	Artiodactyla	Mammalia	Chordata
Damaster mirabilissimus	NC_016469.1	Carabus	Carabidae	Coleoptera	Insecta	Arthropoda
Damithrax spinosissimus	NC_025518.1	Damithrax	Mithracidae	Decapoda	Malacostraca	Arthropoda
Damon diadema	NC_011293.1	Damon	Phrynichidae	Amblypygi	Arachnida	Arthropoda
Damora sagana	NC_037006.1	Damora	Nymphalidae	Lepidoptera	Insecta	Arthropoda
Danaus chrysippus	NC_024532.1	Danaus	Nymphalidae	Lepidoptera	Insecta	Arthropoda
Danaus plexippus	NC_021452.1	Danaus	Nymphalidae	Lepidoptera	Insecta	Arthropoda
Danio albolineatus	NC_029771.1	Danio	Danionidae	Cypriniformes	Actinopteri	Chordata
Danio margaritatus	NC_028526.1	Danio	Danionidae	Cypriniformes	Actinopteri	Chordata
Danio nigrofasciatus	NC_027688.1	Danio	Danionidae	Cypriniformes	Actinopteri	Chordata
Daphnia carinata	NC_028152.1	Daphnia	Daphniidae	Diplostraca	Branchiopoda	Arthropoda
Daphnia galeata	NC_034297.1	Daphnia	Daphniidae	Diplostraca	Branchiopoda	Arthropoda
Daphnia laevis	NC_045243.1	Daphnia	Daphniidae	Diplostraca	Branchiopoda	Arthropoda
Daphnia magna	NC_026914.1	Daphnia	Daphniidae	Diplostraca	Branchiopoda	Arthropoda
Daphnia similis	NC_044415.1	Daphnia	Daphniidae	Diplostraca	Branchiopoda	Arthropoda
Daption capense	NC_043899.1	Daption	Procellariidae	Procellariiformes	Aves	Chordata
Darevskia armeniaca	NC_046006.1	Darevskia	Lacertidae	Squamata	Lepidosauria	Chordata
Darevskia dahli	NC_046007.1	Darevskia	Lacertidae	Squamata	Lepidosauria	Chordata
Darevskia mixta	NC_046008.1	Darevskia	Lacertidae	Squamata	Lepidosauria	Chordata
Darevskia parvula	NC_046009.1	Darevskia	Lacertidae	Squamata	Lepidosauria	Chordata
Darevskia portschinskii	NC_046010.1	Darevskia	Lacertidae	Squamata	Lepidosauria	Chordata
Darevskia rudis	NC_046011.1	Darevskia	Lacertidae	Squamata	Lepidosauria	Chordata
Darevskia saxicola	NC_046012.1	Darevskia	Lacertidae	Squamata	Lepidosauria	Chordata
Darevskia valentini	NC_045934.1	Darevskia	Lacertidae	Squamata	Lepidosauria	Chordata
Darthula hardwickii	NC_026699.1	Darthula	Aetalionidae	Hemiptera	Insecta	Arthropoda
Dastarcus helophoroides	NC_024271.1	Dastarcus	Bothrideridae	Coleoptera	Insecta	Arthropoda
Dasyhippus barbipes	NC_041412.1	Dasyhippus	Acrididae	Orthoptera	Insecta	Arthropoda
Dasypogon diadema	NC_045239.1	Dasypogon	Asilidae	Diptera	Insecta	Arthropoda
Dasypus hybridus	NC_028565.1	Dasypus	Dasypodidae	Cingulata	Mammalia	Chordata
Dasypus kappleri	NC_028566.1	Dasypus	Dasypodidae	Cingulata	Mammalia	Chordata
Dasypus pilosus	NC_028567.1	Dasypus	Dasypodidae	Cingulata	Mammalia	Chordata
Dasypus sabanicola	NC_028568.1	Dasypus	Dasypodidae	Cingulata	Mammalia	Chordata
Dasypus septemcinctus	NC_028569.1	Dasypus	Dasypodidae	Cingulata	Mammalia	Chordata
Dasypus yepesi	NC_028570.1	Dasypus	Dasypodidae	Cingulata	Mammalia	Chordata
Datnioides microlepis	NC_030278.1	Datnioides	Datnioididae	Lobotiformes	Actinopteri	Chordata
Datnioides undecimradiatus	NC_030259.1	Datnioides	Datnioididae	Lobotiformes	Actinopteri	Chordata
Davidina armandi	NC_028505.1	Davidina	Nymphalidae	Lepidoptera	Insecta	Arthropoda
Davidius lunatus	NC_012644.1	Davidius	Gomphidae	Odonata	Insecta	Arthropoda
Dawkinsia tambraparniei	NC_031614.1	Dawkinsia	Cyprinidae	Cypriniformes	Actinopteri	Chordata
Decapterus macarellus	NC_026718.1	Decapterus	Carangidae	Carangiformes	Actinopteri	Chordata
Decapterus macrosoma	NC_023458.1	Decapterus	Carangidae	Carangiformes	Actinopteri	Chordata
Decapterus maruadsi	NC_024556.1	Decapterus	Carangidae	Carangiformes	Actinopteri	Chordata
Decapterus tabl	NC_044650.1	Decapterus	Carangidae	Carangiformes	Actinopteri	Chordata
Decma fissa	NC_033981.1	Decma	Tettigoniidae	Orthoptera	Insecta	Arthropoda
Deielia phaon	NC_042690.1	Deielia	Libellulidae	Odonata	Insecta	Arthropoda
Delia antiqua	NC_028226.1	Delia	Anthomyiidae	Diptera	Insecta	Arthropoda
Delias hyparete	NC_020428.1	Delias	Pieridae	Lepidoptera	Insecta	Arthropoda
Delias pasithoe	NC_047457.1	Delias	Pieridae	Lepidoptera	Insecta	Arthropoda
Delphinapterus leucas	NC_034236.1	Delphinapterus	Monodontidae	Artiodactyla	Mammalia	Chordata
Delphinus capensis	NC_012061.1	Delphinus	Delphinidae	Artiodactyla	Mammalia	Chordata
Delphinus delphis	NC_036415.1	Delphinus	Delphinidae	Artiodactyla	Mammalia	Chordata
Demodex brevis	NC_026101.1	Demodex	Demodicidae	Trombidiformes	Arachnida	Arthropoda
Demodex folliculorum	NC_026102.1	Demodex	Demodicidae	Trombidiformes	Arachnida	Arthropoda
Dendrochiton gothicus	NC_047424.1	Dendrochiton	Mopaliidae	Chitonida	Polyplacophora	Mollusca
Dendrocitta formosae	NC_045376.1	Dendrocitta	Corvidae	Passeriformes	Aves	Chordata
Dendrocopos canicapillus	NC_041121.1	Dendrocopos	Picidae	Piciformes	Aves	Chordata
Dendrocopos darjellensis	NC_042683.1	Dendrocopos	Picidae	Piciformes	Aves	Chordata
Dendrocopos leucotos	NC_029862.1	Dendrocopos	Picidae	Piciformes	Aves	Chordata
Dendrocopos major	NC_028174.1	Dendrocopos	Picidae	Piciformes	Aves	Chordata
Dendrocygna javanica	NC_012844.1	Dendrocygna	Anatidae	Anseriformes	Aves	Chordata
Dendrolimus houi	NC_039840.1	Dendrolimus	Lasiocampidae	Lepidoptera	Insecta	Arthropoda
Dendrolimus kikuchii	NC_036347.1	Dendrolimus	Lasiocampidae	Lepidoptera	Insecta	Arthropoda
Dendrolimus punctatus	NC_027156.1	Dendrolimus	Lasiocampidae	Lepidoptera	Insecta	Arthropoda
Dendrolimus spectabilis	NC_025763.1	Dendrolimus	Lasiocampidae	Lepidoptera	Insecta	Arthropoda
[truncated: 5,712 more rows]
