# Supplementary material for: The metazoan landscape of mitochondrial DNA gene order and content is shaped by selection and affects mitochondrial transcription
Source: Commun Biol. 2023 Jan 23;6:93. doi: 10.1038/s42003-023-04471-4 (PMC9871016; doi:10.1038/s42003-023-04471-4)
Supplement: Supplementary file 5 — Supplementary Data S2 [file 42003_2023_4471_MOESM5_ESM.xlsx]

## Sheet: S1
study_accession	sample_accession	experiment_accession	scientific_name	library_strategy	library_selection	experiment_title	read_count	instrument_model	library_source
NA	SAMN02799941	SRX564959	Abatus agassizii	RNA-Seq	RANDOM PCR	NA	26645200	Illumina HiSeq 2000	TRANSCRIPTOMIC
NA	SAMN02799943	SRX564961	Abatus cordatus	RNA-Seq	RANDOM PCR	NA	17352062	Illumina HiSeq 2000	TRANSCRIPTOMIC
PRJNA421253	SAMN08136089	SRX3463106	Acropora digitifera	RNA-Seq	unspecified	Illumina HiSeq 4000 sequencing; Acropora digitifera	NA	NA	NA
PRJNA213008	SAMN02261665	SRX327000	Acyrthosiphon pisum	RNA-Seq	RANDOM	Illumina HiSeq 2500 paired end sequencing; A.pisum Alf3-Body	NA	NA	NA
PRJNA261751	SAMN03075641	SRX708477	Aedes aegypti	RNA-Seq	unspecified	Illumina HiSeq 2000 sequencing; Nix G0 M1 individual	NA	NA	NA
PRJNA507369	SAMN10498046	SRX5078186	Aedes aegypti	RNA-Seq	cDNA	Illumina HiSeq 2000 sequencing; RNA-Seq of Ae. aegypti: male 5 days antenna, replicate 5	NA	NA	NA
NA	SAMN09104399	SRX4149474	Aegithalos concinnus	RNA-Seq	size fractionation	NA	39940543	HiSeq X Ten	TRANSCRIPTOMIC
NA	SAMN09104372	SRX4149572	Aegithalos iouschistos	RNA-Seq	size fractionation	NA	48855073	HiSeq X Ten	TRANSCRIPTOMIC
PRJNA705384	SAMN18086922	SRX10193198	Aldrichina grahami	RNA-Seq	cDNA	Illumina HiSeq 2500 sequencing; Aldrichina grahami Pupal transcriptome	NA	NA	NA
NA	SAMN02799951	SRX564969	Allolobophora chlorotica L1	RNA-Seq	RANDOM PCR	NA	15860848	Illumina HiSeq 2000	TRANSCRIPTOMIC
NA	SAMN02799953	SRX564971	Allolobophora chlorotica L2	RNA-Seq	RANDOM PCR	NA	22429727	Illumina HiSeq 2000	TRANSCRIPTOMIC
NA	SAMN02799961	SRX564979	Allolobophora chlorotica L4	RNA-Seq	RANDOM PCR	NA	14303697	Illumina HiSeq 2000	TRANSCRIPTOMIC
NA	SAMN03290967	SRX849850	Anas platyrhynchos	RNA-Seq	PCR	NA	76150783	Illumina HiSeq 2000	TRANSCRIPTOMIC
NA	SAMN00767849	SRX112550	Anolis carolinensis	RNA-Seq	cDNA	NA	14183374	Illumina HiSeq 2000	TRANSCRIPTOMIC
NA	SAMN02951643	SRX719686	Anopheles gambiae	RNA-Seq	RANDOM	NA	14707969	NA	NA
NA	SAMN00627964	SRX078963	Aphis glycines	RNA-Seq	other	NA	8243012	Illumina Genome Analyzer II	TRANSCRIPTOMIC
PRJNA322424	SAMN05162530	SRX1791643	Apis mellifera	RNA-Seq	PCR	Illumina HiSeq 2000 sequencing; Apis mellifera	NA	NA	NA
NA	SAMN02799963	SRX564981	Aporrectodea icterica	RNA-Seq	RANDOM PCR	NA	12384935	Illumina HiSeq 2000	TRANSCRIPTOMIC
NA	SAMN02799965	SRX564983	Aptenodytes patagonicus	RNA-Seq	RANDOM PCR	NA	8263021	Illumina HiSeq 2000	TRANSCRIPTOMIC
PRJNA558865	SAMN12500862	SRX6655428	Arctia plantaginis	RNA-Seq	RANDOM	NextSeq 500 sequencing; antibiotic treated Arctia plantaginis: larva	NA	NA	NA
NA	SAMN02799975	SRX564993	Armadillidium nasatum	RNA-Seq	RANDOM PCR	NA	7094526	Illumina HiSeq 2000	TRANSCRIPTOMIC
NA	SAMN02799977	SRX564995	Armadillidium vulgare	RNA-Seq	RANDOM PCR	NA	33692087	Illumina HiSeq 2000	TRANSCRIPTOMIC
NA	SAMN02799987	SRX565005	Artemia franciscana	RNA-Seq	RANDOM PCR	NA	17911179	Illumina HiSeq 2000	TRANSCRIPTOMIC
NA	SAMN02799997	SRX565015	Artemia salina	RNA-Seq	RANDOM PCR	NA	36249024	Illumina HiSeq 2000	TRANSCRIPTOMIC
NA	SAMN02799999	SRX565017	Artemia sinica	RNA-Seq	RANDOM PCR	NA	35942797	Illumina HiSeq 2000	TRANSCRIPTOMIC
NA	SAMN02800001	SRX565019	Artemia tibetiana	RNA-Seq	RANDOM PCR	NA	18554892	Illumina HiSeq 2000	TRANSCRIPTOMIC
SRP002371	SAMN00011913	SRX019579	Aurelia aurita	EST	cDNA	454 GS FLX sequencing; Aurelia aurita (strain Kiel) whole polyps	NA	NA	NA
PRJNA252562	SAMN02863504	SRX603450	Aurelia aurita	RNA-Seq	PolyA	Illumina HiSeq 2000 sequencing; Aurelia developmental transcriptome - polyp	NA	NA	NA
PRJNA248247	SAMN02796058	SRX548460	Blattella germanica	EST	unspecified	454 GS FLX Titanium sequencing; De novo transcriptome of the hemimetabolous German cockroach (Blattella germanica)	NA	NA	NA
PRJNA239159	SAMN02649621	SRX475028	Blattella germanica	FL-cDNA	PolyA	454 GS FLX Titanium sequencing; Fat Body	NA	NA	NA
PRJNA382128	SAMN06766286	SRX2746602	Blattella germanica	RNA-Seq	other	Illumina MiSeq sequencing; RNAseq of Blattella germanica: mixed developmental stages	NA	NA	NA
PRJNA284192	SAMN03699709	SRX2247402	Bombyx mori	RNA-Seq	RANDOM	Illumina HiSeq 2000 sequencing; RNA-seq of Bombyx mori: testis	NA	NA	NA
NA	SAMN02800003	SRX565021	Bostrycapulus aculeatus	RNA-Seq	RANDOM PCR	NA	5435586	Illumina HiSeq 2000	TRANSCRIPTOMIC
PRJNA416866	SAMN07966288	SRX3353161	Branchiostoma lanceolatum	RNA-Seq	cDNA	Illumina HiSeq 2500 sequencing; GSM2837516: RNAseq amphioxus 10h replicate 1; Branchiostoma lanceolatum; RNA-Seq	NA	NA	NA
PRJDB6763	SAMD00112381	DRX117348	Bromus catharticus	RNA-Seq	RANDOM	Illumina HiSeq 2000 paired end sequencing; Illumina HiSeq 2000 paired end sequencing of SAMD00112381	NA	NA	NA
NA	SAMN02800005	SRX565023	Caenorhabditis brenneri	RNA-Seq	RANDOM PCR	NA	10380208	Illumina HiSeq 2000	TRANSCRIPTOMIC
PRJNA184362	SAMN01832584	SRX212222	Caenorhabditis elegans	GRO-seq	other	Illumina HiSeq 2000 sequencing; GSM1056279: GRO-seq_N2_Emb; Caenorhabditis elegans; OTHER	NA	NA	NA
NA	SAMN00000801	SRX001872	Caenorhabditis elegans	EST	cDNA	NA	6246633	Illumina Genome Analyzer	TRANSCRIPTOMIC
NA	SAMN02800015	SRX565033	Caenorhabditis sp. 10 JR-2014	RNA-Seq	RANDOM PCR	NA	8183454	Illumina HiSeq 2000	TRANSCRIPTOMIC
PRJNA437353	SAMN08684187	SRX3793855	Callistoctopus minor	RNA-Seq	cDNA	Illumina HiSeq 4000 sequencing; RNA-seq of Octopus minor	NA	NA	NA
NA	SAMEA5760397	ERX3441352	Callithrix jacchus	ssRNA-seq	Inverse rRNA	NA	75420450	Illumina NovaSeq 6000	TRANSCRIPTOMIC
NA	SAMN02800017	SRX565035	Camponotus aethiops	RNA-Seq	RANDOM PCR	NA	14156865	Illumina HiSeq 2000	TRANSCRIPTOMIC
NA	SAMN02800019	SRX565037	Camponotus ligniperda	RNA-Seq	RANDOM PCR	NA	12754267	Illumina HiSeq 2000	TRANSCRIPTOMIC
NA	SAMEA5760412	ERX3441367	Canis lupus familiaris	ssRNA-seq	Inverse rRNA	NA	71632751	Illumina NovaSeq 6000	TRANSCRIPTOMIC
PRJNA449601	SAMN08912491	SRX3922228	Carcinoscorpius rotundicauda	RNA-Seq	RANDOM	NextSeq 500 sequencing; Mangrove horseshoe crab muscle RNA-seq run2	NA	NA	NA
NA	SAMN02800023	SRX565041	Carcinus aestuarii	RNA-Seq	RANDOM PCR	NA	41058103	Illumina HiSeq 2000	TRANSCRIPTOMIC
PRJEB21012	SAMEA104092912	ERX2051540	Cassiopea xamachana	RNA-Seq	unspecified	Illumina HiSeq 2500 sequencing	NA	NA	NA
NA	SAMN02800025	SRX565043	Chelonoidis niger	RNA-Seq	RANDOM PCR	NA	8995838	Illumina HiSeq 2000	TRANSCRIPTOMIC
PRJNA314837	SAMN04601182	SRX1675527	Cicer	RNA-Seq	PCR	Illumina HiSeq 2000 sequencing; Global transcriptome profiling of microphyllum	NA	NA	NA
NA	SAMN02800030	SRX565048	Ciona intestinalis	RNA-Seq	RANDOM PCR	NA	6168869	Illumina Genome Analyzer II	TRANSCRIPTOMIC
PRJEB3172	SAMEA1523766	ERX135963	Clogmia albipunctata	OTHER	unspecified	Illumina HiSeq 2000 paired end sequencing	NA	NA	NA
NA	SAMN13384246	SRX7224972	Corvus splendens	RNA-Seq	PCR	NA	23785322	NextSeq 500	TRANSCRIPTOMIC
NA	SAMN02800050	SRX565068	Crepidula fornicata	RNA-Seq	RANDOM PCR	NA	5181162	Illumina HiSeq 2000	TRANSCRIPTOMIC
NA	SAMN02800058	SRX565076	Crepidula plana	RNA-Seq	RANDOM PCR	NA	3961157	Illumina HiSeq 2000	TRANSCRIPTOMIC
NA	SAMN02800060	SRX565078	Culex hortensis	RNA-Seq	RANDOM PCR	NA	45712824	Illumina HiSeq 2000	TRANSCRIPTOMIC
NA	SAMN02800062	SRX565080	Culex pipiens	RNA-Seq	RANDOM PCR	NA	15070396	Illumina HiSeq 2000	TRANSCRIPTOMIC
NA	SAMN02800072	SRX565090	Culex torrentium	RNA-Seq	RANDOM PCR	NA	47848729	Illumina HiSeq 2000	TRANSCRIPTOMIC
NA	SAMN02800243	SRX565262	Cyanistes caeruleus	RNA-Seq	RANDOM PCR	NA	5093748	Illumina Genome Analyzer II	TRANSCRIPTOMIC
PRJNA636279	SAMN15070150	SRX8461933	Cydia pomonella	RNA-Seq	Oligo-dT	Illumina HiSeq 2000 sequencing; RNA-seq of Cydia pomonella female pheromone gland	NA	NA	NA
PRJNA289066	SAMN03840883	SRX1082029	Cydia pomonella	RNA-Seq	PolyA	Illumina HiSeq 2500 sequencing; Cydia pomonella Adult Male Antennae	NA	NA	NA
NA	SAMN02800074	SRX565092	Cystodytes dellechiajei	RNA-Seq	RANDOM PCR	NA	26557259	Illumina HiSeq 2000	TRANSCRIPTOMIC
PRJNA416866	SAMN07966295	SRX3353213	Danio rerio	RNA-Seq	cDNA	Illumina HiSeq 2500 sequencing; GSM2837568: RNAseq zebrafish 12 hpf; Danio rerio; RNA-Seq	NA	NA	NA
NA	SAMN13831127	SRX7545048	Drosophila albomicans	NA	NA	NA	NA	NA	NA
NA	SAMN02732169	SRX525153	Drosophila melanogaster	RNA-Seq	cDNA	NA	19841451	NA	NA
PRJNA627967	SAMN14692150	SRX8173931	Drosophila melanogaster	OTHER	other	NextSeq 500 sequencing; GSM4498070: BAP170_PROseq_Rep1; Drosophila melanogaster; OTHER	NA	NA	NA
NA	SAMN13831131	SRX7545052	Drosophila nasuta	NA	NA	NA	NA	NA	NA
NA	SAMN02800088	SRX565106	Echinocardium cordatum	RNA-Seq	RANDOM PCR	NA	21713931	Illumina HiSeq 2000	TRANSCRIPTOMIC
NA	SAMN02800081	SRX565099	Echinocardium mediterraneum	RNA-Seq	RANDOM PCR	NA	35013421	Illumina HiSeq 2000	TRANSCRIPTOMIC
NA	SAMN02800095	SRX565113	Emys orbicularis	RNA-Seq	RANDOM PCR	NA	5531275	Illumina Genome Analyzer II	TRANSCRIPTOMIC
PRJNA322572	SAMN05170370	SRX1812754	Episyrphus balteatus	RNA-Seq	PolyA	Illumina HiSeq 2000 sequencing; The antennae of male Episyrphus balteatus	NA	NA	NA
NA	SAMN06308922	SRX2541845	Eptatretus burgeri	RNA-Seq	RANDOM	NA	23861637	Illumina HiSeq 1500	TRANSCRIPTOMIC
NA	SAMEA5760394	ERX3441349	Equus caballus	ssRNA-seq	Inverse rRNA	NA	418992801	Illumina NovaSeq 6000	TRANSCRIPTOMIC
NA	SAMN02800109	SRX565127	Eudyptes chrysocome moseleyi	RNA-Seq	RANDOM PCR	NA	10161968	Illumina HiSeq 2000	TRANSCRIPTOMIC
NA	SAMN02800105	SRX565123	Eudyptes filholi	RNA-Seq	RANDOM PCR	NA	10810580	Illumina HiSeq 2000	TRANSCRIPTOMIC
NA	SAMN02800113	SRX565131	Eunicella cavolini	RNA-Seq	RANDOM PCR	NA	17212689	Illumina HiSeq 2000	TRANSCRIPTOMIC
NA	SAMN02800121	SRX565139	Eunicella verrucosa	RNA-Seq	RANDOM PCR	NA	38066010	Illumina HiSeq 2000	TRANSCRIPTOMIC
NA	SAMEA5760390	ERX3441345	Felis catus	ssRNA-seq	Inverse rRNA	NA	90264029	Illumina NovaSeq 6000	TRANSCRIPTOMIC
NA	SAMN07692401	SRX3235527	Gallus gallus	RNA-Seq	PCR	NA	23529275	HiSeq X Ten	TRANSCRIPTOMIC
NA	SAMN02800123	SRX565141	Halictus scabiosae	RNA-Seq	RANDOM PCR	NA	4680408	Illumina HiSeq 2000	TRANSCRIPTOMIC
NA	SAMN04324608	SRX1470188	Halictus simplex	RNA-Seq	RANDOM PCR	NA	7962259	Illumina Genome Analyzer II	TRANSCRIPTOMIC
NA	SAMN02800134	SRX565152	Hippocampus guttulatus	RNA-Seq	RANDOM PCR	NA	24444461	Illumina HiSeq 2000	TRANSCRIPTOMIC
NA	SAMN02800140	SRX565158	Hippocampus hippocampus	RNA-Seq	RANDOM PCR	NA	15052031	Illumina HiSeq 2000	TRANSCRIPTOMIC
NA	SAMN02800142	SRX565160	Hippocampus kuda	RNA-Seq	RANDOM PCR	NA	55289187	Illumina HiSeq 2000	TRANSCRIPTOMIC
PRJNA278391	SAMN03418216	SRX957361	Homo sapiens	RNA-Seq	cDNA	Illumina HiSeq 2000 sequencing; GSM1634453: C.gro.rep1; Homo sapiens; RNA-Seq	NA	NA	NA
PRJNA258480	SAMN02998123	SRX683602	Homo sapiens	PRO-seq	other	Illumina HiSeq 2500 sequencing; GSM1480327: K562 PRO-Seq; Homo sapiens; OTHER	NA	NA	NA
NA	SAMN14137987	SRX7751682	Homo sapiens	OTHER	other	NA	78444092	NextSeq 500	TRANSCRIPTOMIC
PRJNA223649	SAMN02381059	SRX367020	Homo sapiens	GRO-seq	other	Illumina Genome Analyzer sequencing; GSM1240738: GRO-seq_Vehicle_1; Homo sapiens; OTHER	NA	NA	NA
PRJNA171944	SAMN02400327	SRX375028	Homo sapiens	RNA-Seq	cDNA	Illumina HiSeq 2000 sequencing; GSM1261036: GM12004_chromatin_RNA; Homo sapiens; RNA-Seq	NA	NA	NA
PRJNA258296	SAMN02991551	SRX682020	Homo sapiens	GRO-seq	other	Illumina HiSeq 2000 sequencing; GSM1480325: K562 GRO-seq; Homo sapiens; OTHER	NA	NA	NA
PRJNA187528	SAMN01906701	SRX220371	Homo sapiens	GRO-seq	cDNA	Illumina Genome Analyzer sequencing; GSM1067410: GRO-seq_Vehicle (Re-Sequenced GSM678535 to greater depth); Homo sapiens; RNA-Seq	NA	NA	NA
PRJNA275737	SAMN03352301	SRX882903	Homo sapiens	NA	NA	NA	NA	NA	NA
PRJNA110127	SAMN00002090	SRX003135	Homo sapiens	OTHER	other	Illumina Genome Analyzer sequencing	NA	NA	NA
PRJNA263024	SAMN03093227	SRX719733	Homo sapiens	GRO-seq	other	Illumina HiSeq 2500 sequencing; GSM1518913: HeLa GRO-Seq rep1; Homo sapiens; OTHER	NA	NA	NA
PRJNA338193	SAMN05525780	SRX2008407	Homo sapiens	OTHER	other	Illumina HiSeq 2000 sequencing; GSM2265095: Human 1 - CD4+ T-cells Untreated; Homo sapiens; OTHER	NA	NA	NA
NA	SAMEA1711207	ERX138917	Hydra vulgaris	OTHER	unspecified	NA	2481037	Illumina Genome Analyzer II	TRANSCRIPTOMIC
PRJNA497966	SAMN10274152	SRX4916626	Hydra vulgaris	RNA-Seq	RANDOM	Illumina HiSeq 2000 sequencing; RNA-Seq of Hydra vulgaris AEP: foot	NA	NA	NA
PRJDB5599	SAMD00076162	DRX082830	Hypsibius dujardini	RNA-Seq	size fractionation	Illumina HiSeq 2500 paired end sequencing; Illumina HiSeq 2500 paired end sequencing of SAMD00076162	NA	NA	NA
PRJNA541210	SAMN11579708	SRX5796464	Laodelphax striatellus	RNA-Seq	RANDOM PCR	BGISEQ-500 sequencing; Ovary-specific transcriptomes	NA	NA	NA
PRJNA338373	SAMN05559894	SRX2012530	Laodelphax striatellus	OTHER	PCR	Illumina Genome Analyzer sequencing; gene expression profiling of Laodelphax striatellus at 5°C	NA	NA	NA
NA	SAMN02800144	SRX565162	Leptogorgia sarmentosa	RNA-Seq	RANDOM PCR	NA	32430626	Illumina HiSeq 2000	TRANSCRIPTOMIC
NA	SAMN02800146	SRX565164	Lepus granatensis	RNA-Seq	RANDOM PCR	NA	4630039	Illumina Genome Analyzer II	TRANSCRIPTOMIC
NA	SAMN07156177	SRX2847498	Lethenteron camtschaticum	RNA-Seq	RANDOM	NA	23183394	Illumina HiSeq 1500	TRANSCRIPTOMIC
PRJNA298368	SAMN04158628	SRX1323743	Limulus polyphemus	RNA-Seq	PolyA	Illumina HiSeq 2500 sequencing; RNA-seq of the whole body of Limulus polyphemus	NA	NA	NA
PRJNA340463	SAMN05713724	SRX2153486	Limulus polyphemus	RNA-Seq	RANDOM	Illumina HiSeq 1000 sequencing; RNA-seq of Limulus polyphemus: central nervous system	NA	NA	NA
PRJNA279338	SAMN03446170	SRX971830	Linepithema humile	RNA-Seq	PolyA	Illumina HiSeq 2000 sequencing; CS8	NA	NA	NA
NA	SAMN02800157	SRX565176	Lineus longissimus	RNA-Seq	RANDOM PCR	NA	7442212	Illumina HiSeq 2000	TRANSCRIPTOMIC
NA	SAMN02800163	SRX565182	Lineus ruber	RNA-Seq	RANDOM PCR	NA	7566530	Illumina HiSeq 2000	TRANSCRIPTOMIC
NA	SAMN02800165	SRX565184	Liocarcinus depurator	RNA-Seq	RANDOM PCR	NA	38594768	Illumina HiSeq 2000	TRANSCRIPTOMIC
PRJNA214735	SAMN02314243	SRX333358	Liposcelis entomophila	RNA-Seq	RANDOM	Illumina HiSeq 2000 sequencing; Transcriptome analysis of Liposcelis entomophila	NA	NA	NA
NA	SAMN09104326	SRX4149542	Lophophanes dichrous	RNA-Seq	size fractionation	NA	44185140	HiSeq X Ten	TRANSCRIPTOMIC
PRJNA300885	SAMN04230711	SRX1434855	Luehdorfia chinensis	RNA-Seq	unspecified	Illumina HiSeq 2000 sequencing; De novo of the Luehdorfia chinensis	NA	NA	NA
PRJNA338193	SAMN05525787	SRX2008420	Macaca mulatta	OTHER	other	Illumina HiSeq 2000 sequencing; GSM2265108: Rhesus Macaque 1 - CD4+ T-cells Untreated; Macaca mulatta; OTHER	NA	NA	NA
NA	SAMEA5760431	ERX3441385	Macaca mulatta	ssRNA-seq	Inverse rRNA	NA	97900859	Illumina NovaSeq 6000	TRANSCRIPTOMIC
PRJNA437347	SAMN08660993	SRX3777394	Macrobrachium nipponense	RNA-Seq	RANDOM	Illumina HiSeq 2500 sequencing; RNA-seq of Macrobrachium nipponense	NA	NA	NA
PRJNA480735	SAMN09685226	SRX4526153	Macrobrachium nipponense	RNA-Seq	PCR	Illumina HiSeq 2500 sequencing; inject with 25 L105 cfu/ml S. aureus suspension3	NA	NA	NA
PRJEB3172	SAMEA1572181	ERX168854	Megaselia abdita	OTHER	unspecified	454 GS FLX Titanium sequencing	NA	NA	NA
NA	SAMN02800167	SRX565186	Melitaea cinxia	RNA-Seq	RANDOM PCR	NA	11567134	Illumina Genome Analyzer II	TRANSCRIPTOMIC
PRJNA208409	SAMN02203604	SRX305590	Melitaea cinxia	RNA-Seq	cDNA	Illumina HiSeq 2000 sequencing; GSM1162810: AF11-104_450; Melitaea cinxia; RNA-Seq	NA	NA	NA
NA	SAMN02800177	SRX565196	Melitaea didyma	RNA-Seq	RANDOM PCR	NA	10311655	Illumina HiSeq 2000	TRANSCRIPTOMIC
NA	SAMN02800179	SRX565198	Mellicta athalia	RNA-Seq	RANDOM PCR	NA	6508428	Illumina HiSeq 2000	TRANSCRIPTOMIC
NA	SAMN02800181	SRX565200	Mellicta parthenoides	RNA-Seq	RANDOM PCR	NA	9549764	Illumina HiSeq 2000	TRANSCRIPTOMIC
PRJNA298268	SAMN04157069	SRX1319503	Mesobuthus martensii	RNA-Seq	PolyA	Illumina HiSeq 2500 sequencing; RNA-seq of cephalothorax of Mesobuthus martensii	NA	NA	NA
NA	SAMN02800183	SRX565202	Messor barbarus	RNA-Seq	RANDOM PCR	NA	13290649	Illumina HiSeq 2000	TRANSCRIPTOMIC
NA	SAMN04324609	SRX1470199	Messor structor	RNA-Seq	RANDOM PCR	NA	23728311	Illumina HiSeq 2000	TRANSCRIPTOMIC
NA	SAMN02800193	SRX565212	Microtus arvalis	RNA-Seq	RANDOM PCR	NA	12059049	Illumina HiSeq 2000	TRANSCRIPTOMIC
NA	SAMEA5760382	ERX3441337	Monodelphis domestica	ssRNA-seq	Inverse rRNA	NA	119458995	Illumina NovaSeq 6000	TRANSCRIPTOMIC
PRJNA338193	SAMN05525782	SRX2008425	Mus musculus	OTHER	other	NextSeq 500 sequencing; GSM2265113: Mouse Untreated; Mus musculus; OTHER	NA	NA	NA
NA	SAMEA5760388	ERX3441343	Mus musculus	ssRNA-seq	Inverse rRNA	NA	151251997	Illumina NovaSeq 6000	TRANSCRIPTOMIC
NA	SAMN04324610	SRX1470201	Myodes glareolus	RNA-Seq	RANDOM PCR	NA	14480120	Illumina HiSeq 2000	TRANSCRIPTOMIC
NA	SAMN02800200	SRX565219	Mytilus californianus	RNA-Seq	RANDOM PCR	NA	16514511	Illumina HiSeq 2000	TRANSCRIPTOMIC
PRJNA269004	SAMN03247512	SRX792025	Mytilus coruscus	RNA-Seq	cDNA	Illumina HiSeq 2000 sequencing; Transcriptom analysis of Mytilus coruscus mantle based on illumina sequencing	NA	NA	NA
NA	SAMN02800202	SRX565221	Mytilus edulis	RNA-Seq	RANDOM PCR	NA	19532799	Illumina HiSeq 2000	TRANSCRIPTOMIC
NA	SAMN02800206	SRX565225	Mytilus galloprovincialis	RNA-Seq	RANDOM PCR	NA	22988644	Illumina HiSeq 2000	TRANSCRIPTOMIC
NA	SAMN02800212	SRX565231	Mytilus trossulus	RNA-Seq	RANDOM PCR	NA	28997944	Illumina HiSeq 2000	TRANSCRIPTOMIC
NA	SAMN02800214	SRX565233	Necora puber	RNA-Seq	RANDOM PCR	NA	51293997	Illumina HiSeq 2000	TRANSCRIPTOMIC
NA	NA	NA	Nematostella_sp.	PRO-seq	NA	NA	NA	NA	NA
PRJNA498198	SAMN10285110	SRX4928470	Nemopilema nomurai	RNA-Seq	RANDOM	Illumina HiSeq 2500 sequencing; Nemopilema juvenile jellyfish (4 animals, diameter ~7mm)	NA	NA	NA
PRJNA486695	SAMN09862209	SRX4610617	Nemopilema nomurai	RNA-Seq	cDNA	Illumina HiSeq 2500 sequencing; Transcriptome of the giant jellyfish Nemopilema nomurai medusa tentacle	NA	NA	NA
PRJNA338373	SAMN05559893	SRX2012514	Nilaparvata lugens	OTHER	PCR	Illumina Genome Analyzer sequencing; gene expression profiling of Nilaparvata lugens at 5°C	NA	NA	NA
PRJNA658966	SAMN15893600	SRX8998577	Octopus bimaculoides	RNA-Seq	cDNA	Illumina HiSeq 2500 sequencing; GSM4743429: 8_Suckers_cells_L001; Octopus bimaculoides; RNA-Seq	NA	NA	NA
PRJNA253995	SAMN02898618	SRX645143	Octopus vulgaris	RNA-Seq	cDNA	Illumina Genome Analyzer II paired end sequencing; Octopus vulgaris hemocytes transcriptome. Healthy octopus without coccidiosis by Aggregata octopiana	NA	NA	NA
NA	SAMN02800222	SRX565241	Ophioderma longicauda	RNA-Seq	RANDOM PCR	NA	6426468	Illumina HiSeq 2000	TRANSCRIPTOMIC
PRJNA413258	SAMN10920245	SRX5381258	Orbicella faveolata	RNA-Seq	cDNA	Illumina HiSeq 3000 sequencing; Thermal Tolerance of Orbicella faveolata: adult coral colonies	NA	NA	NA
NA	SAMEA5760392	ERX3441347	Oryctolagus cuniculus	ssRNA-seq	Inverse rRNA	NA	92356892	Illumina NovaSeq 6000	TRANSCRIPTOMIC
PRJNA416866	SAMN07966335	SRX3353224	Oryzias latipes	RNA-Seq	cDNA	Illumina HiSeq 4000 sequencing; GSM2837579: RNAseq medaka st11 replicate 1; Oryzias latipes; RNA-Seq	NA	NA	NA
NA	SAMN02800229	SRX565248	Ostrea chilensis	RNA-Seq	RANDOM PCR	NA	3728658	Illumina Genome Analyzer II	TRANSCRIPTOMIC
NA	SAMN02800231	SRX565250	Ostrea edulis	RNA-Seq	RANDOM PCR	NA	4053110	Illumina Genome Analyzer II	TRANSCRIPTOMIC
NA	SAMN02800241	SRX565260	Ostrea stentina	RNA-Seq	RANDOM PCR	NA	5138949	Illumina Genome Analyzer II	TRANSCRIPTOMIC
PRJNA338193	SAMN05525793	SRX2008414	Pan troglodytes	OTHER	other	Illumina HiSeq 2000 sequencing; GSM2265102: Chimp 3 - CD4+ T-cells Untreated; Pan troglodytes; OTHER	NA	NA	NA
NA	SAMN09104417	SRX4149562	Pardaliparus venustulus	RNA-Seq	size fractionation	NA	36083979	HiSeq X Ten	TRANSCRIPTOMIC
PRJNA399131	SAMN07522954	SRX3106754	Parhyale hawaiensis	RNA-Seq	other	NextSeq 500 sequencing; RNA-seq of Parhyale hawaiensis; adult male head tissue; 9am, lights on	NA	NA	NA
NA	SAMN02800253	SRX565272	Pectinaria koreni	RNA-Seq	RANDOM PCR	NA	14574967	Illumina Genome Analyzer II	TRANSCRIPTOMIC
NA	SAMN09104357	SRX4149546	Periparus rubidiventris	RNA-Seq	size fractionation	NA	30114173	HiSeq X Ten	TRANSCRIPTOMIC
PRJNA350875	SAMN06446737	SRX2589089	Periplaneta americana	RNA-Seq	PCR	Illumina HiSeq 2000 sequencing; RNA-seq of Periplaneta americana: male adult	NA	NA	NA
NA	SAMN02800261	SRX565280	Pheidole pallidula	RNA-Seq	RANDOM PCR	NA	14506392	Illumina HiSeq 2000	TRANSCRIPTOMIC
NA	SAMN02800265	SRX565284	Physella acuta	RNA-Seq	RANDOM PCR	NA	4988784	Illumina Genome Analyzer II	TRANSCRIPTOMIC
NA	SAMN02800274	SRX565293	Physella gyrina	RNA-Seq	RANDOM PCR	NA	4242185	Illumina HiSeq 2000	TRANSCRIPTOMIC
PRJNA382821	SAMN06754654	SRX2736457	Pieris rapae	RNA-Seq	RANDOM	Illumina HiSeq 2500 sequencing; RNA-seq of Pieris rapae: 2nd instar, MN population	NA	NA	NA
PRJNA68069	SAMN03774727	SRX1058210	Plutella xylostella	RNA-Seq	RANDOM PCR	Illumina Genome Analyzer II sequencing; Plutella xylostella Larvae	NA	NA	NA
PRJNA324314	SAMN05200602	SRX1818501	Plutella xylostella	RNA-Seq	unspecified	Illumina HiSeq 2500 sequencing; Plutella Resistant 1	NA	NA	NA
PRJNA433950	SAMN08524438	SRX3733617	Pocillopora damicornis	RNA-Seq	cDNA	HiSeq X Ten sequencing; The transcriptome of Pocillopora damicornis after microplastics stress	NA	NA	NA
PRJNA435620	SAMN08581654	SRX3744273	Pocillopora damicornis	RNA-Seq	cDNA	HiSeq X Ten sequencing; RNA-Seq of Pocillopora damicornis	NA	NA	NA
NA	SAMN09104436	SRX4149512	Poecile palustris	RNA-Seq	size fractionation	NA	46151612	HiSeq X Ten	TRANSCRIPTOMIC
PRJNA476647	SAMN09459789	SRX4325317	Pomacea canaliculata	RNA-Seq	RANDOM PCR	Illumina HiSeq 4000 sequencing; RNA seq of Pomacea canaliculata: adult female blood	NA	NA	NA
PRJNA423172	SAMN08213151	SRX3488851	Pomacea canaliculata	RNA-Seq	RANDOM	Illumina HiSeq 2500 sequencing; Pomacea canaliculata: T	NA	NA	NA
PRJNA470790	SAMN09104309	SRX4079806	Portunus trituberculatus	RNA-Seq	other	Illumina Genome Analyzer IIx sequencing; RNA-Seq of Portunus trituberculatus :adult female gonad	NA	NA	NA
PRJNA223209	SAMN02378471	SRX400242	Portunus trituberculatus	RNA-Seq	unspecified	Illumina HiSeq 2000 sequencing; Transcriptome analysis of Portunus trituberculatus-low salinity stress	NA	NA	NA
PRJNA354118	SAMN06041313	SRX2362622	Protaetia brevitarsis	RNA-Seq	RANDOM	Illumina HiSeq 2500 sequencing; corn_residue_01	NA	NA	NA
NA	SAMN04324330	SRX1470185	Pygoscelis papua	RNA-Seq	RANDOM PCR	NA	7510421	Illumina Genome Analyzer II	TRANSCRIPTOMIC
NA	SAMN02800155	SRX565174	Ramphogordius lacteus	RNA-Seq	RANDOM PCR	NA	7518844	Illumina HiSeq 2000	TRANSCRIPTOMIC
PRJNA338193	SAMN05525781	SRX2008426	Rattus norvegicus	OTHER	other	NextSeq 500 sequencing; GSM2265114: Rat Untreated; Rattus norvegicus; OTHER	NA	NA	NA
NA	SAMEA5760383	ERX3441338	Rattus norvegicus	ssRNA-seq	Inverse rRNA	NA	143730180	Illumina NovaSeq 6000	TRANSCRIPTOMIC
NA	SAMN02800276	SRX565295	Reticulitermes flavipes	RNA-Seq	RANDOM PCR	NA	35049061	Illumina HiSeq 2000	TRANSCRIPTOMIC
NA	SAMN02800278	SRX565297	Reticulitermes grassei	RNA-Seq	RANDOM PCR	NA	10030246	Illumina HiSeq 2000	TRANSCRIPTOMIC
NA	SAMN02800287	SRX565306	Reticulitermes lucifugus	RNA-Seq	RANDOM PCR	NA	43651393	Illumina HiSeq 2000	TRANSCRIPTOMIC
PRJNA624187	SAMN14571100	SRX8099859	Rhodnius prolixus	RNA-Seq	cDNA	Illumina HiSeq 2500 sequencing; R prolixus: adult female CNS_UFC1	NA	NA	NA
PRJNA394637	SAMN07357071	SRX3033117	Rhopilema esculentum	RNA-Seq	RANDOM	Illumina HiSeq 2500 paired end sequencing; germinating podocyst sample	NA	NA	NA
PRJNA401480	SAMN07606096	SRX3161807	Ruditapes philippinarum	RNA-Seq	cDNA	Illumina HiSeq 2500 sequencing; RNA-seq	NA	NA	NA
PRJNA426752	SAMN08211546	SRX3509861	Ruditapes philippinarum	RNA-Seq	PCR	Illumina HiSeq 4000 sequencing; RNA-Seq of Ruditapes philippinarum:gill	NA	NA	NA
PRJNA253158	SAMN02867721	SRX616573	Saccostrea glomerata	RNA-Seq	PolyA	454 GS FLX Titanium sequencing; Next generation sequence analysis of the transcriptome of Sydney rock oysters (Saccostrea glomerata) exposed to a range of environmental stressors	NA	NA	NA
PRJNA666777	SAMN16327362	SRX9227721	Saccostrea glomerata	RNA-Seq	RANDOM	Illumina Genome Analyzer II sequencing; Control 3	NA	NA	NA
PRJDB6763	SAMD00112364	DRX117331	Schistocerca gregaria	RNA-Seq	RANDOM	Illumina HiSeq 2000 paired end sequencing; Illumina HiSeq 2000 paired end sequencing of SAMD00112364	NA	NA	NA
NA	SAMN04536627	SRX1617929	Schistosoma mansoni	RNA-Seq	cDNA	NA	48348424	Illumina HiSeq 2500	TRANSCRIPTOMIC
NA	SAMN02800312	SRX565331	Schizocosmus abatoides	RNA-Seq	RANDOM PCR	NA	27390390	Illumina HiSeq 2000	TRANSCRIPTOMIC
NA	SAMN07156183	SRX2847490	Scyliorhinus torazame	RNA-Seq	RANDOM	NA	21077992	Illumina HiSeq 1500	TRANSCRIPTOMIC
PRJNA565482	SAMN12748599	SRX6849314	Scylla paramamosain	RNA-Seq	RANDOM PCR	Illumina HiSeq 4000 sequencing; Scylla paramamosain AE 96h biological replicate 3	NA	NA	NA
NA	SAMN02800289	SRX565308	Sepia officinalis	RNA-Seq	RANDOM PCR	NA	25614180	Illumina HiSeq 2000	TRANSCRIPTOMIC
NA	SAMN04324611	SRX1470203	Sepiella japonica	RNA-Seq	RANDOM PCR	NA	39530523	Illumina HiSeq 2000	TRANSCRIPTOMIC
PRJNA338373	SAMN05559895	SRX2012611	Sogatella furcifera	OTHER	PCR	Illumina Genome Analyzer sequencing; gene expression profiling of Sogatella furcifera at 5°C	NA	NA	NA
PRJNA675709	SAMN16786683	SRX9501776	Solenopsis invicta	RNA-Seq	PCR	Illumina NovaSeq 6000 sequencing; T1_2	NA	NA	NA
PRJNA266847	SAMN03174888	SRX757227	Solenopsis invicta	RNA-Seq	RANDOM	Illumina HiSeq 2000 sequencing; transcriptome	NA	NA	NA
PRJNA246089	SAMN02740940	SRX530370	Strigamia maritima	RNA-Seq	cDNA	Illumina Genome Analyzer IIx paired end sequencing; RNA Sequencing of Strigamia maritima mixed sex embryos	NA	NA	NA
PRJNA673237	SAMN16597513	SRX9402639	Strongylocentrotus purpuratus	PRO-seq	other	Illumina HiSeq 2500 sequencing; GSM4873699: PRO-seq_20h_SE_Biorep1_Tech_1; Strongylocentrotus purpuratus; OTHER	NA	NA	NA
PRJNA322662	SAMN05163936	SRX1803061	Strongylocentrotus purpuratus	RNA-Seq	other	Illumina HiSeq 2000 sequencing	NA	NA	NA
NA	SAMN03121476	SRX736627	Struthio camelus	RNA-Seq	PolyA	NA	35177744	Illumina HiSeq 2000	TRANSCRIPTOMIC
PRJNA594115	SAMN13504014	SRX7283826	Stylophora pistillata	RNA-Seq	PCR	Illumina HiSeq 4000 sequencing; E2R	NA	NA	NA
NA	SAMN04332694	SRX1481176	Sus scrofa	RNA-Seq	cDNA	NA	46119103	Illumina HiSeq 2000	TRANSCRIPTOMIC
NA	SAMN02200309	SRX302450	synthetic construct	RNA-Seq	cDNA	NA	6960791	Illumina HiSeq 2000	TRANSCRIPTOMIC
PRJDB8933	SAMD00192114	DRX187094	Tetranychus urticae	RNA-Seq	cDNA	Illumina HiSeq 2000 paired end sequencing; RNA-seq Illumina HiSeq 2000 paired end sequencing of SAMD00192114	NA	NA	NA
NA	SAMN02800298	SRX565317	Thymelicus lineola	RNA-Seq	RANDOM PCR	NA	24300833	Illumina HiSeq 2000	TRANSCRIPTOMIC
NA	SAMN02800303	SRX565322	Thymelicus sylvestris	RNA-Seq	RANDOM PCR	NA	24984695	Illumina HiSeq 2000	TRANSCRIPTOMIC
NA	SAMN02800310	SRX565329	Trachemys scripta	RNA-Seq	RANDOM PCR	NA	7450259	Illumina HiSeq 2000	TRANSCRIPTOMIC
PRJNA551950	SAMN12172038	SRX6385060	Tribolium castaneum	RNA-Seq	cDNA	NextSeq 500 sequencing; GSM3912311: 348-4HD; Tribolium castaneum; RNA-Seq	NA	NA	NA
PRJNA745063	SAMN20132753	SRX11392151	Tribolium castaneum	RNA-Seq	Oligo-dT	Illumina NovaSeq 6000 sequencing; RNA-seq of Tribolium castaneum: RNAi	NA	NA	NA
PRJNA311251	SAMN06462386	SRX2609558	Tribolium castaneum	RNA-Seq	RT-PCR	AB SOLiD 4 System sequencing; Tribolium Sample T3	NA	NA	NA
PRJNA358803	SAMN06185783	SRX2445076	Trichogramma japonicum	RNA-Seq	PolyA	Illumina HiSeq 4000 sequencing; RNA-seq analysis of Trichogramma japonicum	NA	NA	NA
NA	SAMN00861983	SRX143516	Xenopus tropicalis	RNA-Seq	cDNA	NA	11634679	Illumina HiSeq 2000	TRANSCRIPTOMIC
PRJNA203244	SAMN02639793	SRX469225	Zootermopsis nevadensis	RNA-Seq	RANDOM	Illumina HiSeq 2000 paired end sequencing; Transcriptome sequencing of Zootermopsis nevadensis	NA	NA	NA
